# Supplementary material for: Neighboring inteins interfere with one another's homing capacity
Source: PNAS Nexus. 2023 Oct 27;2(11):pgad354. doi: 10.1093/pnasnexus/pgad354 (PMC10643990; doi:10.1093/pnasnexus/pgad354)
Supplement: pgad354_Supplementary_Data [file pgad354_supplementary_data.zip]

Archive with 3 entries (3 files):
- PNASNEXUS-PNASNEXUS-2023-00472RR-s03.txt
- PNASNEXUS-PNASNEXUS-2023-00472RR-s01.pdf
- PNASNEXUS-PNASNEXUS-2023-00472RR-s02.nxs
