# Supplementary material for: Neighboring inteins interfere with one another's homing capacity
Source: PNAS Nexus. 2023 Oct 27;2(11):pgad354. doi: 10.1093/pnasnexus/pgad354 (PMC10643990; doi:10.1093/pnasnexus/pgad354)
Supplement: pgad354_Supplementary_Data [file pgad354_supplementary_data.zip › PNASNEXUS-PNASNEXUS-2023-00472RR-s03.txt]

(A Haloferax massiliensis MGYGHGUT01639:0.0000028401,((A Haloferax sp. SB3:0.0186483559,((((((A Haloferax lucentense DSM 14919:0.0000020435,A Haloferax alexandrinus JCM 10717:0.0000028401)53:0.0000021211,A Haloferax sp. BAB2207:0.0022984325)64:0.0022962277,A Haloferax volcanii SS0101:0.0000022397)62:0.0022980408,A Haloferax alexandrinus wsp1:0.0000021046)82:0.0061714933,A Haloferax denitrificans ATCC 35960:0.0009665935)100:0.0330807518,(A Haloferax sp. Q22:0.0070316765,A Haloferax sp. Atlit12N:0.0208492291)93:0.0070832772)70:0.0069748393)52:0.0118092456,(A Haloferax sp. SB29:0.1448966905,((((((((A Halohasta litchfieldiae DSM 22187:0.2427426449,A Halonotius sp. J07HN4:0.2833023885)100:0.1683681234,(((A Haloparvum sedimenti DYS4:0.1840477578,((((A Halorubrum aethiopicum SAHA6:0.0543609534,AD unclassified Halorubrum:0.0285972094)79:0.0159098280,(AD Halorubrum sp. CSM61:0.0451115092,((AD Halorubrum sp. SP9:0.0000028401,AD Halorubrum sp. SP3:0.0000021433)26:0.0000028402,AD Halorubrum sodomense RD 26:0.0000028401)100:0.0530660102)80:0.0140089251)94:0.0377099169,AD Halorubrum sp. PV6:0.0774792932)100:0.1078807066,(AD Halorubrum cibi DSM 19504:0.0238261597,AD Halorubrum halodurans Cb34:0.0310610599)100:0.1638398366)58:0.0545289269)41:0.0294567841,((AD Halorubrum sp. BOL31:0.0869696897,AD Halorubrum hochstenium ATCC 700873:0.0786124066)78:0.0676115390,AD Halorubrum vacuolatum DSM 8800:0.2404537047)53:0.0954744508)47:0.0837939879,((((((aD Halorubrum chaoviator DSM 19316:0.0000022613,(aD Halorubrum ezzemoulense DSM 17463:0.0000028401,aD Halorubrum sp. CGM5 25 108B:0.0000025805)10:0.0000025633)38:0.0000024960,(aD Halorubrum sp. C191:0.0000022132,aD Halorubrum ezzemoulense LD3:0.0000022919)69:0.0064422681)59:0.0000020965,(aD Halorubrum sp. SD683:0.0000023172,aD Halorubrum sp. SD690R:0.0000022162)68:0.0064359559)100:0.0387665137,aD Halorubrum trapanicum CBA1232:0.1791330057)99:0.1315950593,aBd Haloferacaceae archaeon N1521:0.6486043262)27:0.0732101256,aBD Halopenitus malekzadehii IBRCM10418:0.2994392980)39:0.2617703656)34:0.1438628496)33:0.1102581394,((((A Halobellus clavatus CGMCC 1.10118:0.1425782036,AD Halobellus sp. Atlit31R:0.1018278530)100:0.2373146516,AD Salinigranum halophilum DYF38:0.2861002123)49:0.0641558720,(((A Halorubrum sp. JWXQINN 858:0.1423239241,((A Halorubrum sp. Ea8:0.0228672565,((AD Halorubrum terrestre 22517 05 Cabo:0.0058270778,(AD Halorubrum distributum JCM 10118:0.0057900888,(AD Halorubrum terrestre JCM 10247:0.0000028401,AD Halorubrum litoreum JCM 13561:0.0000028401)94:0.0000028402)43:0.0019239173)60:0.0038494977,AD Halorubrum sp. T3:0.0137762035)99:0.0234564224)50:0.0061159961,AD Halorubrum tropicale 5:0.0492820181)91:0.0812751328)99:0.2519884317,((aB Haloplanus aerogenes JCM 16430:0.1173683877,(adC Haloplanus natans DSM 17983:0.1309400240,(aD Haloplanus sp. CBA1112:0.0000028401,aD Haloplanus sp. CBA1113:0.0058646949)100:0.1142727560)66:0.0942657605)31:0.0488323842,aBD Haloplanus salinus JCM 18368:0.0877872928)100:0.6086889328)68:0.2757014449,A Haloplanus rallus MBLA0036:0.3355449105)31:0.1084218595)37:0.1110353972,A Halogranum amylolyticum CGMCC 1.10121:0.4290819700)36:0.1000393023)8:0.0513931702,(A Halogeometricum pallidum JCM 14848:0.0870215854,AD Halogeometricum borinquense wsp3:0.1128788542)100:0.3197231196)7:0.0413188753,((a Halolamina sediminis halo7:0.3021256807,AB Halolamina sp. CBA1230:0.0720239578)83:0.1291135941,ad Halorubrum sp. J07HR59:1.2751078467)24:0.1043769420)20:0.0370555010,aBdC Haloquadratum walsbyi DSM 16790:1.4128065589)91:0.1014252985,aC Halobaculum gomorrense DSM 9297:0.4560598908)52:0.0419834316,(AD Haloferax mediterranei ATCC 33500:0.0390444981,Ad Haloferax elongans ATCC BAA1513:0.0600061926)100:0.0835921085)53:0.0369240583)97:0.1122750644)100:0.0284522796,A Haloferax sp. KTX1:0.0000028401);
(AD Haloferax mediterranei ATCC 33500:0.0754353477,((Ad Haloferax elongans ATCC BAA1513:0.6717695189,((((((((((((((((((AD Halorubrum sp. BOL31:0.0952620598,(AD Halorubrum hochstenium ATCC 700873:0.1607787765,D Halorubrum tebenquichense DSM 14210:0.0984568867)53:0.0400319207)66:0.0442424456,(AD Halorubrum sp. CSM61:0.1113379228,D Halorubrum sp. WN019:0.1140830552)63:0.0372820954)31:0.0255653118,BD Halobellus captivus ZY8:0.1652429863)16:0.0235358992,(((((D Halorubrum salsamenti Y69:0.0183407448,BD Halorubrum saccharovorum DSM 1137:0.0268876956)90:0.0225894822,D Halorubrum sp. BV1:0.0753773650)100:0.0954101660,BD Halorubrum sp. CBA1229:0.1333919979)27:0.0324258274,BD Halorubrum amylolyticum ZC67:0.1411317334)18:0.0151627131,((D Halorubrum sp. Ea1:0.0000024475,D Halorubrum sp. Ib24:0.0054648858)100:0.0191709439,D Halorubrum sp. Hd13:0.0071585297)100:0.0831377786)20:0.0198902273)20:0.0455956383,((D Halorubrum kocurii JCM 14978:0.0934298083,D Halorubrum lipolyticum MGYGHGUT01693:0.0909497821)82:0.0232301992,D Halorubrum sp. SD626R:0.1221211452)39:0.0346066934)8:0.0106083135,((D Halorubrum persicum C49:0.0000024475,D Halorubrum sp. E3:0.0000024475)100:0.1477291121,BD Halorubrum halophilum B8:0.1035500418)22:0.0123471161)15:0.0145935043,AD Halorubrum sp. PV6:0.1405997902)10:0.0119420122,((((aD Halorubrum chaoviator DSM 19316:0.0037083115,(aD Halorubrum sp. SD683:0.0018578719,aD Halorubrum sp. SD690R:0.0018554462)63:0.0018483532)24:0.0000024474,(aD Halorubrum ezzemoulense DSM 17463:0.0000024475,aD Halorubrum ezzemoulense LD3:0.0000024475)47:0.0000024474)66:0.0018518738,(aD Halorubrum sp. C191:0.0000024475,aD Halorubrum sp. CGM5 25 108B:0.0055692892)65:0.0000027035)100:0.0628138051,D Halorubrum xinjiangense CGMCC 1.3527:0.0854014995)41:0.0241366290)20:0.0210421265,(((((AD Halorubrum terrestre 22517 05 Cabo:0.0000021684,AD Halorubrum terrestre JCM 10247:0.0111707605)100:0.0252528473,(AD Halorubrum distributum JCM 10118:0.0094234452,AD Halorubrum litoreum JCM 13561:0.0146800904)99:0.0156890073)100:0.0524760622,AD Halorubrum sp. T3:0.0837417114)79:0.0196054514,((D Halorubrum arcis JCM 13916:0.0017912541,D Halorubrum sp. C3:0.0000024475)100:0.0940204809,D Halorubrum sp. Atlit-26R:0.0609343782)48:0.0173707041)33:0.0197853765,(((AD Halorubrum sp. SP9:0.0064759560,(AD Halorubrum sp. SP3:0.0018146200,AD Halorubrum sodomense RD 26:0.0000024475)100:0.0081166486)100:0.0411789795,aD Halorubrum trapanicum CBA1232:0.0196243787)100:0.0488002272,D Halorubrum coriense DSM 10284:0.1162765301)52:0.0247989468)11:0.0077275082)26:0.0253159979,(AD Halorubrum cibi DSM 19504:0.1454372739,AD Halorubrum halodurans Cb34:0.0583436217)92:0.0631153512)37:0.0173999197,((AD unclassified Halorubrum:0.0142780947,D Halorubrum sp. SS7:0.0181364149)97:0.0172293909,(D Halorubrum sp. ASP1:0.0292303486,AD Halorubrum tropicale 5:0.0012565395)94:0.0180772766)97:0.0504223518)99:0.4627306586,((ad Halorubrum sp. J07HR59:0.5623350794,aBdC Haloquadratum walsbyi DSM 16790:2.2172692963)32:0.4380201559,aBd Haloferacaceae archaeon N1521:0.7272395645)14:0.2058724825)4:0.0278446775,(AD Halorubrum vacuolatum DSM 8800:0.5906503047,aBD Halopenitus malekzadehii IBRCM10418:0.4660916530)29:0.0978870756)25:0.0572029444,D Halonotius sp. J07HN6:0.5050886405)20:0.0432160699,(AD Halobellus sp. Atlit31R:0.6484325284,BD Halalkaliarchaeum desulfuricum AArcSl:0.6866272975)31:0.0990103547)41:0.0919570759,((aBD Haloplanus salinus JCM 18368:0.1393887816,adC Haloplanus natans DSM 17983:0.2615675509)75:0.0977535082,(aD Haloplanus sp. CBA1112:0.0144468071,aD Haloplanus sp. CBA1113:0.0114698578)100:0.2402255764)100:0.2953854391)26:0.0441750091,AD Salinigranum halophilum DYF38:0.5159670137)71:0.2053488763,BD Halogeometricum limi CGMCC 1.8711:0.2094268044)56:0.0673468339)63:0.0396929367,AD Halogeometricum borinquense wsp3:0.1831275059)62:0.0495198928,D Haloferax larsenii CDM 5:0.1384790282);
(A_Haloferax_massiliensis_MGYGHGUT01639:0.0027978220,(((A_Haloferax_sp._SB3:0.0028032423,((((A_Haloferax_sp._Q22:0.0000027217,1MULTISPECIES_Haloferax:0.0000027217)94:0.0000027217,2unclassified_Haloferax:0.0013979080)90:0.0000023075,(((((A_Haloferax_sp._SB29:0.0000020751,3unclassified_Haloferax:0.0027506863)99:0.0080450847,(((((((((((A_Halohasta_litchfieldiae_DSM_22187:0.0860177266,((A_Halonotius_sp._J07HN4:0.0123759277,((Halonotius_sp._F1313:0.0037985387,B_Halonotius_roseus:0.0079197327)100:0.0107907317,Halonotius_terrestris:0.0397565197)100:0.0081813389)100:0.0108316461,D_Halonotius_sp._J07HN6:0.0381925790)100:0.0288727629)100:0.0451416731,aBd_Haloferacaceae_archaeon_N1521:0.0783736690)100:0.0275829049,((((A_Haloparvum_sedimenti_DYS4:0.0728483053,(((A_Halorubrum_sp._JWXQINN_858:0.0299378419,AD_Halorubrum_vacuolatum_DSM_8800:0.0694560333)100:0.0472851007,((((((A_Halorubrum_aethiopicum_SAHA6:0.0058502917,AD_Halorubrum_halodurans_Cb34:0.0043176131)99:0.0064398051,(AD_Halorubrum_cibi_DSM_19504:0.0053808866,Halorubrum_aquaticum_CGMCC_1pt6377:0.0060520766)98:0.0049578981)92:0.0034277188,BD_Halobellus_captivus_ZY8:0.0046776211)100:0.0214226115,(((AD_Halorubrum_sp._BOL31:0.0117605609,Halorubrum_sp._AJ67:0.0350866576)44:0.0000023389,AD_Halorubrum_hochstenium_ATCC_700873:0.0115553647)48:0.0013596434,(((((((((((AD_Halorubrum_terrestre_22517_05_Cabo:0.0000000000,AD_Halorubrum_litoreum_JCM_13561:0.0000000000):0.0000027217,AD_Halorubrum_distributum_JCM_10118:0.0000027217)71:0.0000024418,D_Halorubrum_arcis_JCM_13916:0.0028774575)76:0.0029139667,D_Halorubrum_sp._C3:0.0000024427)69:0.0014299306,AD_Halorubrum_terrestre_JCM_10247:0.0014297969)100:0.0014372294,D_Halorubrum_sp._Atlit-26R:0.0014264405)100:0.0028715996,AD_Halorubrum_sp._T3:0.0000027217)99:0.0014350536,aD_Halorubrum_trapanicum_CBA1232:0.0028579563)97:0.0014244624,(((((((((aD_Halorubrum_chaoviator_DSM_19316:0.0000000000,aD_Halorubrum_sp._CGM5_25_108B:0.0000000000):0.0000000000,aD_Halorubrum_ezzemoulense_LD3:0.0000000000):0.0000027217,aD_Halorubrum_sp._C191:0.0000027217)63:0.0000023548,aD_Halorubrum_ezzemoulense_DSM_17463:0.0014290222)55:0.0000022763,(aD_Halorubrum_sp._SD683:0.0000024600,aD_Halorubrum_sp._SD690R:0.0000024875)92:0.0014269061)70:0.0045302107,D_Halorubrum_coriense_DSM_10284:0.0070422862)68:0.0046140854,Halorubrum_sp._GN11_106_MGM:0.0199435167)79:0.0032509271,D_Halorubrum_xinjiangense_CGMCC_1pt3527:0.0025390123)50:0.0031767503,D_Halorubrum_sp._ASP1:0.0646382357)26:0.0000021242)44:0.0014751792,((AD_Halorubrum_sp._SP9:0.0000000000,AD_Halorubrum_sodomense_RD_26:0.0000000000):0.0000023969,AD_Halorubrum_sp._SP3:0.0000024948)100:0.0088335704)59:0.0014498931,(((AD_unclassified_Halorubrum:0.0000027217,AD_Halorubrum_tropicale_5:0.0028609424)100:0.0039635450,D_Halorubrum_tebenquichense_DSM_14210:0.0136951457)98:0.0145388929,D_Halorubrum_sp._SS7:0.0028978223)86:0.0062961207)57:0.0014357446)95:0.0141423853)72:0.0020362007,((((((((A_Halorubrum_sp._Ea8:0.0000000000,D_Halorubrum_sp._Hd13:0.0000000000):0.0000027217,D_Halorubrum_sp._Ib24:0.0000027217)31:0.0000024239,D_Halorubrum_sp._Ea1:0.0000027217)48:0.0000027217,B_Halorubrum_depositum_Y78:0.0043233904)62:0.0000027217,D_Halorubrum_sp._SD626R:0.0088732813)69:0.0014171900,BD_Halorubrum_sp._CBA1229:0.0014371334)97:0.0055076232,B_Halorubrum_aidingense_JCM_13560:0.0245077341)55:0.0026536876,(((((AD_Halorubrum_sp._CSM61:0.0034920046,(D_Halorubrum_sp._WN019:0.0064296211,BD_Halorubrum_amylolyticum_ZC67:0.0037956871)80:0.0028964968)84:0.0047562689,((((D_Halorubrum_lipolyticum_MGYGHGUT01693:0.0027637528,BD_Halorubrum_halophilum_B8:0.0015600280)99:0.0033560279,Halorubrum_lacusprofundi_ATCC_49239:0.0190613640)58:0.0029391745,D_Halorubrum_salsamenti_Y69:0.0063870655)93:0.0025304876,BD_Halorubrum_saccharovorum_DSM_1137:0.0042916884)79:0.0033091970)33:0.0019895944,D_Halorubrum_kocurii_JCM_14978:0.0065347290)62:0.0054982954,(D_Halorubrum_persicum_C49:0.0000024267,D_Halorubrum_sp._E3:0.0058401115)100:0.0113320155)79:0.0068314780,AD_Halorubrum_sp._PV6:0.0188008918)89:0.0060844533)53:0.0044919464)80:0.0031066011,D_Halorubrum_sp._BV1:0.0182661790)93:0.0101121893)96:0.0280550552,Halorubrum_sp._CBA1125:0.0360211359)96:0.0153146781)94:0.0169821315,(aBD_Halopenitus_malekzadehii_IBRCM10418:0.0118795363,Halopenitus_persicus_CBA1233:0.0075052123)100:0.0747757331)99:0.0348016148,((a_Halolamina_sediminis_halo7:0.0127386629,AB_Halolamina_sp._CBA1230:0.0118002795)100:0.0123474432,B_Halolamina_pelagica_CGMCC_1pt10329:0.0216618989)100:0.1473762841)97:0.0264941172,ad_Halorubrum_sp._J07HR59:0.2227450548)94:0.0210284171)95:0.0154193394,BD_Halalkaliarchaeum_desulfuricum_AArcSl:0.1350917838)94:0.0198109430,((Halobaculum_sp._WSA2:0.0381696781,aC_Halobaculum_gomorrense_DSM_9297:0.0294891680)100:0.0290888894,Candidatus_Halobonum_tyrrellensis:0.0856149557)100:0.1559065644)85:0.0067102325,(((A_Halogranum_amylolyticum_CGMCC_1pt10121:0.0338569193,1MULTISPECIES_Halogranum:0.0210688248)98:0.0165098480,Halogranum_gelatinilyticum_CGMCC_1pt10119:0.0186339184)100:0.0851575419,(Halegenticoccus_soli_SYSU_A90:0.0361228962,(1MULTISPECIES_Haloprofundus:0.0160718864,Haloprofundus_marisrubri:0.0183134963)100:0.1221677263)100:0.0299861655)82:0.0125916692)77:0.0173370646,(A_Haloplanus_rallus_MBLA0036:0.0271427705,(aB_Haloplanus_aerogenes_JCM_16430:0.0326292208,((aBD_Haloplanus_salinus_JCM_18368:0.0202714186,(Haloplanus_vescus_CGMCC_1pt8712:0.0626355540,(aD_Haloplanus_sp._CBA1112:0.0011236226,aD_Haloplanus_sp._CBA1113:0.0016047092)100:0.0134762486)79:0.0140725423)81:0.0084641826,adC_Haloplanus_natans_DSM_17983:0.0092811250)79:0.0117485532)73:0.0133463485)100:0.1876987811)87:0.0119992636,(AD_Salinigranum_halophilum_DYF38:0.0278956881,Salinigranum_salinum_YG50S2:0.1093410618)100:0.0661806444)100:0.0617058703,(((A_Halobellus_clavatus_CGMCC_1pt10118:0.0383307292,(((AD_Halobellus_sp._Atlit31R:0.0140194624,C_Halobellus_sp._Atlit38R:0.0107836294)100:0.0128991384,C_Halobellus_rufus_CBA1103:0.0173746255)100:0.0112999679,Halobellus_captivus_ZY21:0.0325539315)100:0.0103893764)99:0.0182256536,aBdC_Haloquadratum_walsbyi_DSM_16790:0.0989932701)100:0.0564130449,((((A_Halogeometricum_pallidum_JCM_14848:0.0426445322,BD_Halogeometricum_limi_CGMCC_1pt8711:0.0311285556)95:0.0109447613,C_Halogeometricum_rufum_CGMCC_1pt7736:0.0111207969)95:0.0042245105,AD_Halogeometricum_borinquense_wsp3:0.0117379270)99:0.0349106283,(Halopelagius_longus:0.0133435400,Halopelagius_inordinatus:0.0301140742)100:0.0417075188)95:0.0133217111)100:0.0445403048)100:0.1568129314,5unclassified_Haloferax:0.0286162211)68:0.0112009342,4unclassified_Haloferax:0.0080207442)69:0.0143327154)99:0.0152360406,(Ad_Haloferax_elongans_ATCC_BAA1513:0.0010483868,D_Haloferax_larsenii_CDM_5:0.0004569088)100:0.0396363054)98:0.0100503016,(AD_Haloferax_mediterranei_ATCC_33500:0.0121094881,Haloferax_mucosum_ATCC_BAA1512:0.0143613944)100:0.0181584973)100:0.0258708490,2MULTISPECIES_Haloferax:0.0000025075)88:0.0013968685)98:0.0013979190,A_Haloferax_sp._Atlit12N:0.0000020750)98:0.0028022129)99:0.0014161134,(A_Haloferax_denitrificans_ATCC_35960:0.0000023781,Haloferax_sulfurifontis_CCM_7217:0.0042044060)95:0.0014037685)86:0.0000027980,(((A_Haloferax_lucentense_DSM_14919:0.0000027217,A_Haloferax_alexandrinus_wsp1:0.0000027217)90:0.0000024038,(A_Haloferax_volcanii_SS0101:0.0000027217,A_Haloferax_sp._BAB2207:0.0000027217)94:0.0000027217)89:0.0000022221,((A_Haloferax_alexandrinus_JCM_10717:0.0000027217,1unclassified_Haloferax:0.0000027217)95:0.0000029941,Haloferax_volcanii_DS2:0.0013937424)99:0.0013925969)100:0.0056038905)96:0.0027987839,A_Haloferax_sp._KTX1:0.0000023204);
