# Supplementary material for: Neighboring inteins interfere with one another's homing capacity
Source: PNAS Nexus. 2023 Oct 27;2(11):pgad354. doi: 10.1093/pnasnexus/pgad354 (PMC10643990; doi:10.1093/pnasnexus/pgad354)
Supplement: pgad354_Supplementary_Data [file pgad354_supplementary_data.zip › PNASNEXUS-PNASNEXUS-2023-00472RR-s02.nxs]

#NEXUS
[saved by seaview on Fri May 12 11:52:22 2023]
BEGIN DATA;
  DIMENSIONS NTAX=129 NCHAR=3073;
  FORMAT DATATYPE=PROTEIN
  GAP=-
  ;
MATRIX
[1] A_Haloferax_massiliensis_MGYGHGUT01639
----MAQA-PQN-R-DLTERFIEFYRNYYREEIGTLAQQYPKEKRSLYIDYDDLYRFDAE
LADDYITKPGQFQEYAEEALRLFDLPADVKLGQAHVRMRNLPE--TVDIRNIRVNDDHIG
TLISVQGIVRKATDVRPKITEAAFECQRCGTMSYIPQGDGGFQEPHECQGCERQGPFRID
FDQSNFVDSQKLRVQESPEGLRGGETPQNIDINLSDDVTGKVTAGDHVTVVGVLHIEQQT
SGNEKTPVFDYYMEGISLTIEDEEFEDMEISDEDVAEIVELSNDPAIYEKMVESVAPAIY
GYEQEKMAMILQLFSGVTKHLPDGSRIRGDLHMLLIGDPGTGKCVDGDTRVTLADGRDVP
IRALVESNLDDPKPIDDGVWDTADFTVPSLGPDGTLTPRQATKVWKREAPDRMLRIQTNT
GREIEVTPSHPLFTRTD-GMTTAVRADELTEGAFLAAPRSLPATGRDELDVDFRRSKSHN
AIRLDLPDEWQPWLARLVGYIVAEGYVEQRDDATGFVSVTNNDREVLDDVADAFDRLGVN
YFERTPHEGKSAREVICGSGELVSFLENLSPTLLAGSAEQRIPEQLMSASADTGRAFLRA
LIEGEGHVSASQREITVASMSRELLEDVRTLLLTAGIRSQLRPRHNGSYRLRISGDDFET
YVDEIGFVTERKSLATAEFGGTNGNTNTDLIP-A-GGELRELREALGLTQAECGLPRSTY
QHYERGDRNPSRGSLARVVSAFEGALQN--------------------------------
-------------------------RDDEEARAVA-DGGR-SLVDRVSGLRSLVDGNVAW
ERIESIERVEPAEEWVYDLEVEGTHSYVSNGLVSHNSQMLSYIRHIAPRSVYTSGKGSSS
AGL---------------------------------------------------------
------------------------------------------------------------
------------------------------------------------------------
------------------------------------------------------------
------------------------------------------------------------
------------------------------------------------------------
------------------------------------------------------------
------------------------------------------------------------
------------------------------------------------------------
----TAAAVRDDFGDGQQWTLEAGALVLADKGIAAVDELDKMR-----------------
------------------------------------------------------------
------------------------------------------------------------
------------------------------------------------------------
------------------------------------------------------------
------------------------------------------------------------
------------------------------------------------------------
------------------------------------------------------------
------------------------------------------------------------
------------------------------------------------------------
------------------------------------------------------------
------------------------------------------------------------
------------------------PEDRSAMHEGLEQQ----------------------
------------------------------------------------------------
------------------------------------------------------------
------------------------------------------------------------
------------------------------------------------------------
------------------------------------------------------------
------------------------------------------------------------
------------------------------------------------------------
------------------------------------------------------------
------------------------------------------------------------
----------------------QISVSKAGINATLKSRCSLLGAANPKYGRFDQYEPIGE
QIDLEPALISRFDLIFTVTDDPDPDEDSKLADHILKTNYAGELNTQRTNVANSEFTEQQV
DAVTDEVAPTIDAELLRKYIAYAKRTCYPTMTDEAKQVIRDFYVDFRARGADEDAPVPVT
ARKLEALVRLGEASARVRLSDKVTREDAERVTGIVESCLRDIGMDPETGEFDADIVETGR
SKTQRDRIKNLLELIRTMQEEYDE--GAPHEEVLERANSELNMDEKTVNDQLDKLKMKGD
IYEPRGDVYRAT-
[2] A_Haloferax_sp._SB3
----MAQA-PQN-R-DLTERFIEFYRNYYREEIGKLAQQYPKEKRSLYIDYDDLYRFDAE
LADDYITKPGQFQEYAEEALRLFDLPADVKLGQAHVRMRNLPE--TVDIRNIRVNDDHIG
TLISVQGIVRKATDVRPKITEAAFECQRCGTMSYIPQGDGGFQEPHECQGCERQGPFRID
FDQSNFVDSQKLRVQESPEGLRGGETPQSIDINLSDDVTGKVTAGDHVTAVGVLHIEQQT
SGNEKTPVFDYYMEGISLTIEDEEFEDMEISDEDVAEIVELSNDPAIYEKMVESVAPAIY
GYEQEKMAMILQLFSGVTKHLPDGSRIRGDLHMLLIGDPGTGKCVDGDTRVTLADGRDVP
IRELVESNLDDPKPIDDGVWDTADFTVPSLGPDGTLTPRQATKVWKREAPDRMLRIQTNT
GREIEVTPSHPLFTRSD-GLTTAVRADGLTEGEFLAAPHSLPATGRDELDVDFRRSKSHN
AIRLELPDEWEPWLARLVGYIVAEGYVEQRDDATGYVSVTNNDREVLDDVADAFDRLGVN
YFERSPHEGKCAREVICGSGELVSFLKNLSPTLLAGSAEQRIPEQLMSASANTGRAFLRA
LIEGEGHVSASQREITVASMSRGLLEDVRTLLLTAGIRSQLRPRHNGSYRLRISGDDFET
YVDEIGFVTERKSLATAEFVGTNGNTNTDLIP-A-GGELRELREALGLTQAECGLPRSTY
QHYERGDRNPSRGSLSRVVSAFEDALQS--------------------------------
-------------------------RDGEEARAVA-DGGH-SVADRVSELRSLVDGNVAW
ERIQSIERVEPAEEWVYDLEVEGTHSYVSNGLVSHNSQMLSYIRHIAPRSVYTSGKGSSS
AGL---------------------------------------------------------
------------------------------------------------------------
------------------------------------------------------------
------------------------------------------------------------
------------------------------------------------------------
------------------------------------------------------------
------------------------------------------------------------
------------------------------------------------------------
------------------------------------------------------------
----TAAAVRDDFGDGQQWTLEAGALVLADKGIAAVDELDKMR-----------------
------------------------------------------------------------
------------------------------------------------------------
------------------------------------------------------------
------------------------------------------------------------
------------------------------------------------------------
------------------------------------------------------------
------------------------------------------------------------
------------------------------------------------------------
------------------------------------------------------------
------------------------------------------------------------
------------------------------------------------------------
------------------------PEDRSAMHEGLEQQ----------------------
------------------------------------------------------------
------------------------------------------------------------
------------------------------------------------------------
------------------------------------------------------------
------------------------------------------------------------
------------------------------------------------------------
------------------------------------------------------------
------------------------------------------------------------
------------------------------------------------------------
----------------------QISVSKAGINATLKSRCSLLGAANPKYGRFDQYEPIGE
QIDLEPALISRFDLIFTVTDDPDPDEDSKLADHILKTNYAGELNTQRTNVANSEFTEQQV
DAVTDEVAPTIDADLLRKYIAYSKRTCYPTMTDEAKQVIRDFYVDFRARGADEDAPVPVT
ARKLEALVRLGEASARVRLSDKVTREDAERVTGIVESCLRDIGMDPETGEFDADIVETGR
SKTQRDRIKNLLELIRTMQEEYEE--GAPHDEVLERANSELNMDEKTVNDQLDKLKMKGD
IYEPRGDVYRAT-
[3] A_Haloferax_lucentense_DSM_14919
----MAQA-PQN-R-DLTERFIEFYRNYYREEIGTLAQQYPKEKRSLHIDYDDLYRFDSE
LADDYITKPGQFQEYAEEALRLFDLPADVKLGQAHVRMRNLPE--TVDIRNLRVNDDHIG
TLISVQGIVRKATDVRPKITEAAFECQRCGTMSYIPQGDGGFQEPHECQGCERQGPFRID
FDQSNFVDSQKLRVQESPEGLRGGETPQSIDINLSDDVTGKVTAGDHVTVVGVLHIEQQT
SGNEKTPVFDYYMEGISLTIEDEEFEDMEISDEDVAEIVELSNDPAIYEKMVESVAPAIY
GYEQEKMAMILQLFSGVTKHLPDGSRIRGDLHMLLIGDPGTGKCVDGDTRVTLADGRDVP
IRELVESNLDDPKPIDDGVWDTAEFTVPSLGPDGTLTPRQATKVWKREAPDRMLRIRTNT
GREIEVTPSHPLFTRTD-GVTTAVRADGLTEGAFLAAPNSLPATGRDELDVDFRRSKSHN
AIRLELPDEWEPWLARLIGYIVAEGYVEQRDDATGFVSVTNNDREVLDDVADAFDRLGVN
HFERSSHEGKRAREVICGSGEFVSFLENLSPTLLAGSAEQRIPEQIMSASADTRRAFLRA
LIEGEGHVSASQREITVASMSRELLEDVRTLLLTAGIRSQLRPRHNGSYRLRISGDDFET
YVDEIGFVTERKSLATAEFVGTDGNTNTDLIP-A-GGELRELREELGLTQAECGLPRSTY
QHYERGDRTPSRGSLSRVVSAFEDALQS--------------------------------
-------------------------RDGEGARAVA-DGGR-SVVDRVSELRSLVDGNVAW
ECIESIERVEPAEEWVYDLEVEGTHSYVSNGLVSHNSQMLSYIRHIAPRSVYTSGKGSSS
AGL---------------------------------------------------------
------------------------------------------------------------
------------------------------------------------------------
------------------------------------------------------------
------------------------------------------------------------
------------------------------------------------------------
------------------------------------------------------------
------------------------------------------------------------
------------------------------------------------------------
----TAAAVRDDFGDGQQWTLEAGALVLADKGIAAVDELDKMR-----------------
------------------------------------------------------------
------------------------------------------------------------
------------------------------------------------------------
------------------------------------------------------------
------------------------------------------------------------
------------------------------------------------------------
------------------------------------------------------------
------------------------------------------------------------
------------------------------------------------------------
------------------------------------------------------------
------------------------------------------------------------
------------------------PEDRSAMHEGLEQQ----------------------
------------------------------------------------------------
------------------------------------------------------------
------------------------------------------------------------
------------------------------------------------------------
------------------------------------------------------------
------------------------------------------------------------
------------------------------------------------------------
------------------------------------------------------------
------------------------------------------------------------
----------------------QISVSKAGINATLKSRCSLLGAANPKYGRFDQYEPIGE
QIDLEPALISRFDLIFTVTDDPDPDEDSKLADHILKTNYAGELNTQRTNVANSEFTEQQV
DAVTDEVAPTIDADLLRKYIAYAKRTCYPTMTDEAKQVIRDFYVDFRARGADEDAPVPVT
ARKLEALVRLGEASARVRLSDKVTREDAERVTGIVESCLRDIGMDPETGEFDADIVETGR
SKTQRDRIKNLLELIRTMQEEYEE--GAPHEEVLERANSELNMDEKTVNDQLDKLKMKGD
IYEPRGDVYRAT-
[4] A_Haloferax_volcanii_SS0101
----MAQA-PQN-R-DLTERFIEFYRNYYREEIGTLAQQYPKEKRSLHIDYDDLYRFDSE
LADDYITKPGQFQEYAEEALRLFDLPADVKLGQAHVRMRNLPE--TVDIRNLRVNDDHIG
TLISVQGIVRKATDVRPKITEAAFECQRCGTMSYIPQGDGGFQEPHECQGCERQGPFRID
FDQSNFVDSQKLRVQESPEGLRGGETPQSIDINLSDDVTGKVTAGDHVTVVGVLHIEQQT
SGNEKTPVFDYYMEGISLTIEDEEFEDMEISDEDVAEIVELSNDPAIYEKMVESVAPAIY
GYEQEKMAMILQLFSGVTKHLPDGSRIRGDLHMLLIGDPGTGKCVDGDTRVTLADGRDVP
IRELVESNLDDPKPIDDGVWDTAEFTVPSLGPDGTLTPRQATKVWKREAPDRMLRIRTNT
GREIEVTPSHPLFTRTD-GVTTAVRADGLTEGAFLAAPNSLPATGRDELDVDFRRSKSHN
AIRLELPDEWEPWLARLIGYIVAEGYVEQRDDATGFVSVTNNDREVLDDVADAFDRLGVN
HFERSSHEGKRAREVICGSGEFVSFLENLSPTLLAGSAEQRIPEQIMSASADTRRAFLRA
LIEGEGHVSASQREITVASMSRELLEDVRTLLLTAGIRSQLRPRHNGSYRLRISGDDFET
YVDEIGFVTERKSLATAEFVGTDGNTNTDLIP-A-GGELRELREELGLTQAECGLPRSTY
QHYERGDRTPSRGSLSRVVSAFEDALQS--------------------------------
-------------------------RDGEGARVVA-DGGR-SVVDRVSELRSLVDGNVAW
ECIESIERVEPAEEWVYDLEVEGTHSYVSNGLVSHNSQMLSYIRHIAPRSVYTSGKGSSS
AGL---------------------------------------------------------
------------------------------------------------------------
------------------------------------------------------------
------------------------------------------------------------
------------------------------------------------------------
------------------------------------------------------------
------------------------------------------------------------
------------------------------------------------------------
------------------------------------------------------------
----TAAAVRDDFGDGQQWTLEAGALVLADKGIAAVDELDKMR-----------------
------------------------------------------------------------
------------------------------------------------------------
------------------------------------------------------------
------------------------------------------------------------
------------------------------------------------------------
------------------------------------------------------------
------------------------------------------------------------
------------------------------------------------------------
------------------------------------------------------------
------------------------------------------------------------
------------------------------------------------------------
------------------------PEDRSAMHEGLEQQ----------------------
------------------------------------------------------------
------------------------------------------------------------
------------------------------------------------------------
------------------------------------------------------------
------------------------------------------------------------
------------------------------------------------------------
------------------------------------------------------------
------------------------------------------------------------
------------------------------------------------------------
----------------------QISVSKAGINATLKSRCSLLGAANPKYGRFDQYEPIGE
QIDLEPALISRFDLIFTVTDDPDPDEDSKLADHILKTNYAGELNTQRTNVANSEFTEQQV
DAVTDEVAPTIDADLLRKYIAYAKRTCYPTMTDEAKQVIRDFYVDFRARGADEDAPVPVT
ARKLEALVRLGEASARVRLSDKVTREDAERVTGIVESCLRDIGMDPETGEFDADIVETGR
SKTQRDRIKNLLELIRTMQEEYEE--GAPHEEVLERANS---------------------
-------------
[5] A_Haloferax_denitrificans_ATCC_35960
----MAQA-PQN-R-DLTERFIEFYRNYYREEIGTLAQQYPKEKRSLYIDYDDLYRFDAE
LADDYITKPGQFQEYAEEALRLFDLPADVKLGQAHVRMRNLPE--AVDIRNIRVNDDHIG
TLISVQGIVRKATDVRPKITEAAFECQRCGTMSYIPQGDGGFQEPHECQGCERQGPFRID
FDQSNFVDSQKLRVQESPEGLRGGETPQSIDINLSDDVTGKVTAGDHVTAVGVLHIEQQT
SGNEKTPVFDYYMEGISLTIEDEEFEDMEISDEDVAEIVELSNDPAIYEKMVESVAPAIY
GYEQEKMAMILQLFSGVTKHLPDGSRIRGDLHMLLIGDPGTGKCVDGDTRVTLADGRDVP
IRELVESNLDDPKPIDDGVWDTAEFTVPSLGPDGTLTPRQATKVWKREAPDRMLRIRTNT
GREIEVTPSHPLFTRTD-GVTTAVRADGLTEGAFLAAPNSLPATGRDELDVDFRRSKSHN
AIRLELPDEWEPWLARLIGYIVAEGYVEQRDDATGFVSVTNNDREVLDDVADAFDRLGVN
HFERSSHEGKRAREVICGSGELVSFLENLSPTLLAGSAEQRIPEQIMSASAGTGRAFLRA
LIEGEGHVSASQREITVASMSRELLEDVRTLLLTAGIRSQLRPRHNGSYRLRISGDDFET
YVDEIGFVTERKSLATAEFVGTDGNTNTDLIP-A-GGELRELREELGLTQAECGLPRSTY
QHYERGDRTPSRGSLSRVVSAFEDALQS--------------------------------
-------------------------RDGEGARAVA-DGGR-SVVDRVSELRSLVDGNVAW
ECIESIERVEPAEEWVYDLEVEGTHSYVSNGLVSHNSQMLSYIRHIAPRSVYTSGKGSSS
AGL---------------------------------------------------------
------------------------------------------------------------
------------------------------------------------------------
------------------------------------------------------------
------------------------------------------------------------
------------------------------------------------------------
------------------------------------------------------------
------------------------------------------------------------
------------------------------------------------------------
----TAAAVRDDFGDGQQWTLEAGALVLADKGIAAVDELDKMR-----------------
------------------------------------------------------------
------------------------------------------------------------
------------------------------------------------------------
------------------------------------------------------------
------------------------------------------------------------
------------------------------------------------------------
------------------------------------------------------------
------------------------------------------------------------
------------------------------------------------------------
------------------------------------------------------------
------------------------------------------------------------
------------------------PEDRSAMHEGLEQQ----------------------
------------------------------------------------------------
------------------------------------------------------------
------------------------------------------------------------
------------------------------------------------------------
------------------------------------------------------------
------------------------------------------------------------
------------------------------------------------------------
------------------------------------------------------------
------------------------------------------------------------
----------------------QISVSKAGINATLKSRCSLLGAANPKYGRFDQYEPIGE
QIDLEPALISRFDLIFTVTDDPDPDEDSKLADHILKTNYAGELNTQRTNVANSEFTEQQV
DAVTDEVAPTIDADLLRKYIAYAKRTCYPTMTDEAKQVIRDFYVDFRARGADEDAPVPVT
ARKLEALVRLGEASARVRLSDKVTREDAERVTGIVESCLRDIGMDPETGEFDADIVETGR
SKTQRDRIKNLLELIRTMQEEYEE--GAPHEEVLERANSELNMDEKTVNDQLDKLKMKGD
IYEPRGDVYRAT-
[6] A_Haloferax_sp._Q22
----MAQA-PQN-R-DLTERFIEFYRNYYREEIGKLAQQYPKEKRSLYIDYDDLYRFDAE
LADDYITKPGQFQEYAEEALRLFDLPADVKLGQAHVRMRNLPE--TVDIRNIRVNDDHIG
TLISVQGIVRKATDVRPKITEAAFECQRCGTMSYIPQGDGGFQEPHECQGCERQGPFRID
FDQSNFIDSQKLRVQESPEGLRGGETPQSIDINLSDDVTGKVTAGDHVTAVGILHIEQQT
SGNEKTPVFDYYMEGISLTIEDEEFEDMEISDEDVAEIVELSNDPAIYEKMVESVAPAIY
GYEQEKMAMILQLFSGVTKHLPDGSRIRGDLHMLLIGDPGTGKCVDSDTRVTLADGRDVS
IRELVESNLDDPKPIDDGVWDTADFTVPSLGPDGTLTPRQATKVWKREAPDRMLRIQTNT
GREIEVTPSHPLFTRTD-GMTTAVRADGLTEGAFLAAPHSLPATGRDELDVDFRRSKSHN
AIRLELPDEWEPWLARLIGYIVAEGYVEQRDDATGFVSVTNNDREVLDDVADAFDRLGVN
HFERSPHEGKSAREVICGSGELVSFLENLSPTLLAGSAEQRIPEQLMSASSNTGRAFLRA
LIEGEGHVSASQREITVASMSRELLEDVRTLLLTAGIRSQLRPRQNGSYRLRISGDDFET
YVDEIGFVTERKSLATAEFVGTNGNTNTDLIP-A-GGELRELREALGLTQAECGLPRSTY
QHYERGDRTPSRGSLSRVVSAFEDVLQS--------------------------------
-------------------------RDGEESRAVA-DGGR-SVADRVSELRSLVDGNVAW
ERIQSIERVEPAEEWVYDLEVEGTHSYVSNGLVSHNSQMLSYIRHIAPRSVYTSGKGSSS
AGL---------------------------------------------------------
------------------------------------------------------------
------------------------------------------------------------
------------------------------------------------------------
------------------------------------------------------------
------------------------------------------------------------
------------------------------------------------------------
------------------------------------------------------------
------------------------------------------------------------
----TAAAVRDDFGDGQQWTLEAGALVLADKGIAAVDELDKMR-----------------
------------------------------------------------------------
------------------------------------------------------------
------------------------------------------------------------
------------------------------------------------------------
------------------------------------------------------------
------------------------------------------------------------
------------------------------------------------------------
------------------------------------------------------------
------------------------------------------------------------
------------------------------------------------------------
------------------------------------------------------------
------------------------PEDRSAMHEGLEQQ----------------------
------------------------------------------------------------
------------------------------------------------------------
------------------------------------------------------------
------------------------------------------------------------
------------------------------------------------------------
------------------------------------------------------------
------------------------------------------------------------
------------------------------------------------------------
------------------------------------------------------------
----------------------QISVSKAGINATLKSRCSLLGAANPKYGRFDQYEPIGE
QIDLEPALISRFDLIFTVTDDPDPDEDSKLADHILKTNYAGELNTQRTNVANSEFTEQQV
DAVTDEVAPTIDAELLRKYIAYAKRTCYPTMTDEAKQVIRDFYVDFRARGADEDAPVPVT
ARKLEALVRLGEASARVRLSDKVTREDAERVTGIVESCLRDIGMDPETGEFDADIVETGR
SKTQRDRIKNLLELIRTMQEEYEE--GAPHEEVLERANSELNMDEKTVNDQLDKLKMKGD
IYEPRGDVYRAT-
[7] A_Haloferax_sp._Atlit12N
----MAQA-PQN-R-DLTERFIEFYRNYYREEIGKLAQQYPKEKRSLYIDYDDLYRFDAE
LADDYITKPGQFQEYAEEALRLFDLPADVKLGQAHVRMRNLPE--TVDIRNIRVNDDHIG
TLISVQGIVRKATDVRPKITEAAFECQRCGTMSYIPQGDGGFQEPHECQGCERQGPFRID
FDQSNFIDSQKLRVQESPEGLRGGETPQSIDINLSDDVTGKVTAGDHVTAVGVLHIEQQT
SGNEKTPVFDYYMEGISLTIEDEEFEDMEISDEDVAEIVELSNDPAIYEKMVESVAPAIY
GYEQEKMAMILQLFSGVTKHLPDGSRIRGDLHMLLIGDPGTGKCVDGDTRVTLADGRDVS
IRELVESNLDDPKPIDDGVWDTADFTVPSLGPDGTLTPRQATKVWKREAPDRMLRIQTNT
GREIEVTPSHPLFTRTD-GMTTAVRADGLTEGEFLAAPHSLPVTGRDELDVDFRRSKSHN
AIRLELPDEWEPWLARLIGYIVAEGYVEQRDDATGFVSVTNNDREVLDDVADAFDRLGVN
HFERSPHEEKSAREVICGSGELVSFLENLSPALLAGSAEQRIPEQLMSASANTGRAFLRA
LIEGEGHVSASQREITVASMSRELLEDVRTLLLTAGIRSQLRPRQNGSYRLRISGNDFRT
YVDEIGFVTERKSLATTEFVGTNGNTNTDLIP-A-GGELRELREALGLTQAECGLPRSTY
QHYERGDRTPSRGSLSCVVSAFEDALQS--------------------------------
-------------------------RDGEESRAVA-DGGR-SVADRVSELRSLVDGNVAW
ERIQSIELVEPAEEWVYDLEVEGTHSYVSNGLVSHNSQMLSYIRHIAPRSVYTSGKGSSS
AGL---------------------------------------------------------
------------------------------------------------------------
------------------------------------------------------------
------------------------------------------------------------
------------------------------------------------------------
------------------------------------------------------------
------------------------------------------------------------
------------------------------------------------------------
------------------------------------------------------------
----TAAAVRDDFGDGQQWTLEAGALVLADKGIAAVDELDKMR-----------------
------------------------------------------------------------
------------------------------------------------------------
------------------------------------------------------------
------------------------------------------------------------
------------------------------------------------------------
------------------------------------------------------------
------------------------------------------------------------
------------------------------------------------------------
------------------------------------------------------------
------------------------------------------------------------
------------------------------------------------------------
------------------------PEDRSAMHEGLEQQ----------------------
------------------------------------------------------------
------------------------------------------------------------
------------------------------------------------------------
------------------------------------------------------------
------------------------------------------------------------
------------------------------------------------------------
------------------------------------------------------------
------------------------------------------------------------
------------------------------------------------------------
----------------------QISVSKAGINATLKSRCSLLGAANPKYGRFDQYEPIGE
QIDLEPALISRFDLIFTVTDDPDPDEDSKLADHILKTNYAGELNTQRTNVANSEFTEQQV
DAVTDEVAPTIDAELLRKYIAYAKRTCYPTMTDEAKQVIRDFYVDFRARGADEDAPVPVT
ARKLEALVRLGEASARVRLSDKVTREDAERVTGIVESCLRDIGMDPETGEFDADIVETGR
SKTQRDRIKNLLELIRTMQEEYEE--GAPHEEVLERANSELNMDEKTVNDQLDKLKMKGD
IYEPRGDVYRAT-
[8] A_Haloferax_sp._SB29
----MAQA-PQN-R-ELTERFIQFYRNYYREEIGKLAQQYPKEKRSLYIDYDDLYTFDAE
LADDYITKPGQYQEYAEEALRLFDLPADVKLGQAHVRMRNLPD--SVDIRNIRVNDDHIG
TLISVQGIVRKATDVRPKITEAAFECQRCGTMSYIPQGDGGFQEPHECQGCERQGPFHID
FDQSNFVDSQKLRVQESPEGLRGGETPQSIDINLSDDVTGKVTAGDHVTAVGILHIEQQS
SGNEKTPIFDYYMEGISLTIEDEEFEDMDITDEDVAEIVELSNSPNIYERMVDSVAPAIY
GYDQEKLAMILQLFSGVTKHLPDGSRIRGDLHMLLIGDPGTGKCVDGDTRITLADGRDVP
IRELVESNLDDPKPIDDGVWDHADFSVPSLAPDGTITSRQATKVWKREAPDHMLHVRTSS
GRELTVTPSHPLFTRQR-GMTTAIRADGLTEGEFVAAPRSLPAAGNDELNVEFRRSKSNN
AIRLELPDEWTPWLARLVGYIVAEGYVEQREDSTGFVSVTNNDRKVLDDVSEAFDRLGVN
YFERSPHDEKTAREVICGSGELVSFLSNLSPSMLEASADQRVPESILAASAQTGRAFLRA
FIEGEGHVSASQREVTVASMSEELLKDVQTLLLASGIRSQIHPRHNESYRLRISGDDFAR
YAEQIGFVTERKSIATAEYADITGNTNTDVLP-V-GDELRELRESLGLAQSACGLPRSTY
QHYERGDRNPSRESLSRVVSAFEEALDT--------------------------------
-------------------------AENTEMLAVA-DGGM-SVSDRVSELRSLVDGNVGW
ERIESIERVEPSEEWVYDLEVEDTHSYVSNGLVSHNSQMLSYIRNIAPRSVYTSGKGSSS
AGL---------------------------------------------------------
------------------------------------------------------------
------------------------------------------------------------
------------------------------------------------------------
------------------------------------------------------------
------------------------------------------------------------
------------------------------------------------------------
------------------------------------------------------------
------------------------------------------------------------
----TAAAVRDDFGDGQQWTLEAGALVLADKGIAAVDELDKMR-----------------
------------------------------------------------------------
------------------------------------------------------------
------------------------------------------------------------
------------------------------------------------------------
------------------------------------------------------------
------------------------------------------------------------
------------------------------------------------------------
------------------------------------------------------------
------------------------------------------------------------
------------------------------------------------------------
------------------------------------------------------------
------------------------PEDRSAMHEGLEQQ----------------------
------------------------------------------------------------
------------------------------------------------------------
------------------------------------------------------------
------------------------------------------------------------
------------------------------------------------------------
------------------------------------------------------------
------------------------------------------------------------
------------------------------------------------------------
------------------------------------------------------------
----------------------QISVSKAGINATLKSRCSLLGAANPKYGRFDQYEPIGE
QIDLEPALISRFDLIFTVTDNPDPESDSALADHILKTNYAGELNTQRTNVANSEFTEDQV
NAVTDEVAPDIDAELLRKYIAYSKRTCYPTMTEEAKNVIRDFYVDFRARGADEDAPVPVT
ARKLEALVRLSEASARVRLSDKVTREDAERVTNIVESCLRDIGMDPETGEFDADIVETGR
SKTQRDRIKNLLELIRTMQEEYEE--GAPHEEVLERANSELNMDEKTVIDQLEKLKMKGD
IYEPRGDVYRAT-
[9] A_Halohasta_litchfieldiae_DSM_22187
----MAQA-GNQ---ELTDRFIQFYRNYYRDDIGTLAQKYPNEQRSLYVDYDDLYQFDRD
LADDYLSQPDQIQEYAEEALRLYDLPADVKLGNAHVRLQNLPD--SVDIRGIRVHDNHIG
KLVSVQGIIRKATDVRPKITDSAFECQRCGTMNYIPQEDGDFQEPHDCQGCEREGPFKIN
FDQSEFVDAQKLRIQESPEGLRGGETPQSIDINIEDDVTGKVTAGDHVTVVGVLHIEQMD
GNDGKSSLFDLYMDGVSVTIEDEVFEDMDITQEDKTEIIELSNSPDIYEKMVASVAPSIY
GYDEEKLAMILQLFSGVTKNLPDGSRIRGDLHMLLIGDPGTGKCVSGETRVTLADGSETE
IEELVESNLDDPKPVDDGVWDEVDITIPTLQQDGTLGTGHATKVWKREAPEQLYRITTQT
GSSVTVTPSHPLFVQQN-AQFTPIRAEDLSVGDFIGVPQTIPSDGSDGLEATYRASQSYN
AVELSLPDRWTPELARLLGYIVAEGYVEQREDNTGFVSITNNDEKVLADATQTLSDLGLN
TTIREPHDGKDAEELMCSSGEFVSFLEHCDSKLLTGSDTQRVPPAIQSASVEIKAAFLKA
YIEGEGHVSATQREISVASMSRELLANVRSLLLSLGISSQLAERQNGSYRLRISGDQFKR
YVDEVGFVTERKTQATLKHGSTASNTNRDVVPNI-GAELKRIREALELPQASCNLPRSTY
QHYERNRRNPSRDALSRVVSAFEDAMTD--------------------------------
-------------------------TTAEQTVIAS-DGGVDSLTRDVDALRQLADGDVGW
EKIETIETVTPDDDWVYDLEVEGTHNYLTNNVISHNSQMLSYIENIAPRSVYTSGKGSSS
AGL---------------------------------------------------------
------------------------------------------------------------
------------------------------------------------------------
------------------------------------------------------------
------------------------------------------------------------
------------------------------------------------------------
------------------------------------------------------------
------------------------------------------------------------
------------------------------------------------------------
----TAAAVRDDFGDGQQWTLEAGALVLADQGIAAVDELDKMR-----------------
------------------------------------------------------------
------------------------------------------------------------
------------------------------------------------------------
------------------------------------------------------------
------------------------------------------------------------
------------------------------------------------------------
------------------------------------------------------------
------------------------------------------------------------
------------------------------------------------------------
------------------------------------------------------------
------------------------------------------------------------
------------------------PEDRSAMHEALEQQ----------------------
------------------------------------------------------------
------------------------------------------------------------
------------------------------------------------------------
------------------------------------------------------------
------------------------------------------------------------
------------------------------------------------------------
------------------------------------------------------------
------------------------------------------------------------
------------------------------------------------------------
----------------------QISISKAGINATLKSRCSLLGAANPKYGRFDQYEPIGE
QIDLEPALVSRFDLIFTVTDKPDPEHDGMLADHILKTNYAGELNTQRANVPTSEFTQEQV
DEVTEQVAPEIDAELLRKYIAHAKRSCFPTMTDEAKAAIREFYVDLRSKGADEDAPIPVT
ARKLEALVRLAEASARVRLSDTVDEEDATRSVDIVRSCLKDIGVDPETGQFDADVVETGT
SKTQRDRIKNIKQLIAEIEDEFEE--GAPVDEVLERAS-EIGMEATKAEKEIENLRRKGE
LYEPTQGHLRTT-
[10] A_Haloparvum_sedimenti_DYS4
----MAQA-GNQ---DLTERFIQFYRNYYRDEIGTLAQNYPNEQRSLFLDYDDLYQFDRD
LAEDFRSQPDQMREYAEEALRLYDLPADVSLGQAHVRLENLPE--SIDIRGIRVHDNHIG
KLVSIKGIVRKATDVRPKVTEAAFECQRCGTMTYIPQADGGFQEPHECQGCERQGPFNVN
FDQSEFVDSQKLRIQESPEGLRGGETPQSIDVDVEDDITGNVTPGDHVTVVGVLHIEQVQ
QGNEKSAIFDLYMDGVSVRIEDEEFEDMDITADDVEEIIELSNRPTLYEDMVASLAPAIY
GYEEEKLAMILQLFSGVTKHLPDGSRIRGDLHMLLIGDPGTGKCVDGDTRVTLGDGREVP
IREVVEDNLDDPKAIDDGVWDAVDFEVPALQQDGTIGSSRATKVWKREAPEQMYRIETAS
GREIEVTPSHPLFVQQD-GQFAPTTADELEAGEFVAIPNHLDVQADDSLDVDFRRAQSYN
AVRLDPPSQWTPELARLIGYIVAEGYVEKRGDHSGFVSITNNDEAVLSDARRGLHALGLE
TTTREPHPGKDARELMCSAGEFVDFLGSLDDSLLKNSAEKRVPTPIFGASERISKAFIKA
FIEGEGHVSTTQREITVASISEELLIDVRSLLLQHGISAQLHERHNGSHRLRISGTQFDR
YVTKIGFITDRKQRAAEEHLKTDRNTNLNVVPNV-GQTLCRLRESLGLTQYECGVPRNTY
RHYEAGNRNPSVDALAQVLDAFEDAHSD--------------------------------
-----------------------SDRPSHDATAEA-DGG--SILSGIAALRQFVDGDARW
DRIESIELVDTGADWVYDLEVAGTHNYVSNGVISHNSQMISYVENIAPRSVYTSGKGSSA
AGL---------------------------------------------------------
------------------------------------------------------------
------------------------------------------------------------
------------------------------------------------------------
------------------------------------------------------------
------------------------------------------------------------
------------------------------------------------------------
------------------------------------------------------------
------------------------------------------------------------
----TAAAVRDDFGDGQQWSLEAGALVLADKGIAAVDELDKMD-----------------
------------------------------------------------------------
------------------------------------------------------------
------------------------------------------------------------
------------------------------------------------------------
------------------------------------------------------------
------------------------------------------------------------
------------------------------------------------------------
------------------------------------------------------------
------------------------------------------------------------
------------------------------------------------------------
------------------------------------------------------------
------------------------SSDRSAMHEGLEQQ----------------------
------------------------------------------------------------
------------------------------------------------------------
------------------------------------------------------------
------------------------------------------------------------
------------------------------------------------------------
------------------------------------------------------------
------------------------------------------------------------
------------------------------------------------------------
------------------------------------------------------------
----------------------KISVSKAGINATLKARCSLLGAANPKYGRFDQYEPIGE
QIDLEPALISRFDLIFTVTDQPDPEHDSKLAKHILKTNYAGELNTQMTEVQTSEFTSQEV
ENVTEEVAPEIDADLLRKYIAYAKRNCFPTMTDEAKGHIEQFYVDLRSKGMDEDSPVPVT
ARQLEALVRLAEASARVRLSDTVELEDAERSTEIVESCLQDIGIDPETGQFDADVVETGT
SKSQRDRIKNIKGLIAEIEDEYEE--GAPVDEVLDRAG-EIGMDPGKAEEEIEKLRRKGE
VYEPQQNHLRTT-
[11] A_Halobellus_clavatus_CGMCC_1pt10118
----MAQA-PQDSR-DLTDRFIQFYRKYYRDAIGTLAQKYPNEQRSLYVDYEDLYKFDTE
LAEEYRKVPGQYREYAEEALRLYDLPADVKLGRAHVRLQNLPE--TVDIRDIRVHDDHIG
RMIAVQGIVRKATDVRPKITEAAFECQRCGTMTYIPQSDSGFQEPHECQGCERQGPFHVD
FDQSEFVDAQKVRVQESPEGLRGGETPQSIDIDLEDDVTGRVTAGDHVTVTGVLHIEQQT
SGNEKTPIFDLYMDGVSVQIEDEEFEDMDITEADVAEIVDLSNDPDIYEKMVESVAPSIY
GYEEEKLAMILQLFSGVTKHLPDGSRIRGDLHMLLIGDPGTGKCVAGDTLVTLADGSEIP
IRELVEDNLDDPKSVDDGVWDAVDFEVPSMAEDGSLGTQRATKVWKREAPEQMYRIRTAS
GKELTATPSHPLFVQSN-GEIEAVKVEDLTQNQCIATPRTVPTDGGDSLDVTYRRSKSNN
AVSLDLPEVWTNSLARLIGYIVAEGYVEHRDDHTGSVRITNYDEEILSDVASGFESLGVN
YSLLNSREHKQARVVRCSSGEFVSFLEHLEPALLSRSAAQRVPDAIKNATTEIKQSFLRA
YVDAEGHVSAAQRELTVASMSRDLLKDVRSLFLSLDISSSIQPRQNGSYRLRLSGDAFQR
YADAVGFVTERKLDAAKAHSDQDRNTNVDVVPDI-GDSLRDIRESLALSQSDCGVPRSTY
QHYERGDRNPSRDSLRSVLDAFERRIERLKETAKHLETRSWEQIESVRRLLNVSQREIAT
GMSVEQTTVSYYERTDAVPDGGRIAHGTDVLANRI-DEAL-SVVTDVRRLRALAENDIRW
DRIESIEACSPTDDWVYDLEVAETHSYLSNNIVSHNSAMLQYIRNIAPRSVYTSGKGSSS
AGL---------------------------------------------------------
------------------------------------------------------------
------------------------------------------------------------
------------------------------------------------------------
------------------------------------------------------------
------------------------------------------------------------
------------------------------------------------------------
------------------------------------------------------------
------------------------------------------------------------
----TAAAVRDDFGDGQQWTLEAGALVLADKGIAAVDELDKMR-----------------
------------------------------------------------------------
------------------------------------------------------------
------------------------------------------------------------
------------------------------------------------------------
------------------------------------------------------------
------------------------------------------------------------
------------------------------------------------------------
------------------------------------------------------------
------------------------------------------------------------
------------------------------------------------------------
------------------------------------------------------------
------------------------SEDRSAMHEALEQQ----------------------
------------------------------------------------------------
------------------------------------------------------------
------------------------------------------------------------
------------------------------------------------------------
------------------------------------------------------------
------------------------------------------------------------
------------------------------------------------------------
------------------------------------------------------------
------------------------------------------------------------
----------------------SISVSKAGINATLKSRCSLLGAANPKYGRFDQYEPIGE
QIDLEPALISRFDLIFTVTDDPDPETDAELAEHIINTNYAGELHTQKSEVPSSEFTDDQV
DDATEEVTPTIDAELLRKYIAYAKRNCYPTMTDEAKEVIRDFYVDFRAKGADEDAPVPVT
ARKLEALVRLSEASARLRLSDTVDREDAVRVTDIVESCLRDIGMDPETGEFDADIVETGT
SKNQRDRIKNLKHLIEELEDEYEE--GAPLDEVVERATTDLGLGESKAEDEIENLRRKGE
VYEPRQGYLRTT-
[12] A_Haloferax_alexandrinus_wsp1
----MAQA-PQN-R-DLTERFIEFYRNYYREEIGTLAQQYPKEKRSLHIDYDDLYRFDSE
LADDYITKPGQFQEYAEEALRLFDLPADVKLGQAHVRMRNLPE--TVDIRNLRVNDDHIG
TLISVQGIVRKATDVRPKITEAAFECQRCGTMSYIPQGDGGFQEPHECQGCERQGPFRID
FDQSNFVDSQKLRVQESPEGLRGGETPQSIDINLSDDVTGKVTAGDHVTVVGVLHIEQQT
SGNEKTPVFDYYMEGISLTIEDEEFEDMEISDEDVAEIVELSNDPAIYEKMVESVAPAIY
GYEQEKMAMILQLFSGVTKHLPDGSRIRGDLHMLLIGDPGTGKCVDGDTRVTLADGRDVP
IRELVESNLDDPKPIDDGVWDTAEFTVPSLGPDGTLTPRQATKVWKREAPDRMLRIRTNT
GREIEVTPSHPLFTRTD-GVTTAVRADGLTEGAFLAAPNSLPATGRDELDVDFRRSKSHN
AIRLELPDEWEPWLARLIGYIVAEGYVEQRDDATGFVSVTNNDREVLDDVADAFDRLGVN
HFERSSHEGKRAREVICGSGEFVSFLENLSPTLLAGSAEQRIPEQIMSASADTGRAFLRA
LIEGEGHVSASQREITVASMSRELLEDVRTLLLTAGIRSQLRPRHNGSYRLRISGDDFET
YVDEIGFVTERKSLATAEFVGTDGNTNTDLIP-A-GGELRELREELGLTQAECGLPRSTY
QHYERGDRTPSRGSLSRVVSAFEDALQS--------------------------------
-------------------------RDGEGARVVA-DGGR-SVVDRVSELRSLVDGNVAW
ECIESIERVEPAEEWVYDLEVEGTHSYVSNGLVSHNSQMLSYIRHIAPRSVYTSGKGSSS
AGL---------------------------------------------------------
------------------------------------------------------------
------------------------------------------------------------
------------------------------------------------------------
------------------------------------------------------------
------------------------------------------------------------
------------------------------------------------------------
------------------------------------------------------------
------------------------------------------------------------
----TAAAVRDDFGDGQQWTLEAGALVLADKGIAAVDELDKMR-----------------
------------------------------------------------------------
------------------------------------------------------------
------------------------------------------------------------
------------------------------------------------------------
------------------------------------------------------------
------------------------------------------------------------
------------------------------------------------------------
------------------------------------------------------------
------------------------------------------------------------
------------------------------------------------------------
------------------------------------------------------------
------------------------PEDRSAMHEGLEQQ----------------------
------------------------------------------------------------
------------------------------------------------------------
------------------------------------------------------------
------------------------------------------------------------
------------------------------------------------------------
------------------------------------------------------------
------------------------------------------------------------
------------------------------------------------------------
------------------------------------------------------------
----------------------QISVSKAGINATLKSRCSLLGAANPKYGRFDQYEPIGE
QIDLEPALISRFDLIFTVTDDPDPDEDSKLADHILKTNYAGELNTQRTNVANSEFTEQQV
DAVTDEVAPTIDADLLRKYIAYAKRTCYPTMTDEAKQVIRDFYVDFRARGADEDAPVPVT
ARKLEALVRLGEASARVRLSDKVTREDAERVTGIVESCLRDIGMDPETGEFDADIVETGR
SKTQRDRIKNLLELIRTMQEEYEE--GAPHEEVLERANSELNMDEKTVNDQLDKLKMKGD
IYEPRGDVYRAT-
[13] A_Haloferax_alexandrinus_JCM_10717
----MAQA-PQN-R-DLTERFIEFYRNYYREEIGTLAQQYPKEKRSLHIDYDDLYRFDSE
LADDYITKPGQFQEYAEEALRLFDLPADVKLGQAHVRMRNLPE--TVDIRNLRVNDDHIG
TLISVQGIVRKATDVRPKITEAAFECQRCGTMSYIPQGDGGFQEPHECQGCERQGPFRID
FDQSNFVDSQKLRVQESPEGLRGGETPQSIDINLSDDVTGKVTAGDHVTVVGVLHIEQQT
SGNEKTPVFDYYMEGISLTIEDEEFEDMEISDEDVAEIVELSNDPAIYEKMVESVAPAIY
GYEQEKMAMILQLFSGVTKHLPDGSRIRGDLHMLLIGDPGTGKCVDGDTRVTLADGRDVP
IRELVESNLDDPKPIDDGVWDTAEFTVPSLGPDGTLTPRQATKVWKREAPDRMLRIRTNT
GREIEVTPSHPLFTRTD-GVTTAVRADGLTEGAFLAAPNSLPATGRDELDVDFRRSKSHN
AIRLELPDEWEPWLARLIGYIVAEGYVEQRDDATGFVSVTNNDREVLDDVADAFDRLGVN
HFERSSHEGKRAREVICGSGEFVSFLENLSPTLLAGSAEQRIPEQIMSASADTRRAFLRA
LIEGEGHVSASQREITVASMSRELLEDVRTLLLTAGIRSQLRPRHNGSYRLRISGDDFET
YVDEIGFVTERKSLATAEFVGTDGNTNTDLIP-A-GGELRELREELGLTQAECGLPRSTY
QHYERGDRTPSRGSLSRVVSAFEDALQS--------------------------------
-------------------------RDGEGARAVA-DGGR-SVVDRVSELRSLVDGNVAW
ECIESIERVEPAEEWVYDLEVEGTHSYVSNGLVSHNSQMLSYIRHIAPRSVYTSGKGSSS
AGL---------------------------------------------------------
------------------------------------------------------------
------------------------------------------------------------
------------------------------------------------------------
------------------------------------------------------------
------------------------------------------------------------
------------------------------------------------------------
------------------------------------------------------------
------------------------------------------------------------
----TAAAVRDDFGDGQQWTLEAGALVLADKGIAAVDELDKMR-----------------
------------------------------------------------------------
------------------------------------------------------------
------------------------------------------------------------
------------------------------------------------------------
------------------------------------------------------------
------------------------------------------------------------
------------------------------------------------------------
------------------------------------------------------------
------------------------------------------------------------
------------------------------------------------------------
------------------------------------------------------------
------------------------PEDRSAMHEGLEQQ----------------------
------------------------------------------------------------
------------------------------------------------------------
------------------------------------------------------------
------------------------------------------------------------
------------------------------------------------------------
------------------------------------------------------------
------------------------------------------------------------
------------------------------------------------------------
------------------------------------------------------------
----------------------QISVSKAGINATLKSRCSLLGAANPKYGRFDQYEPIGE
QIDLEPALISRFDLIFTVTDDPDPDEDSKLADHILKTNYAGELNTQRTNVANSEFTEQQV
DAVTDEVAPTIDADLLRKYIAYAKRTCYPTMTDEAKEVIRDFYVDFRARGADEDAPVPVT
ARKLEALVRLGEASARVRLSDKVTREDAERVTGIVESCLRDIGMDPETGEFDADIVETGR
SKTQRDRIKNLLELIRTMQEEYEE--GAPHEEVLERANSELNMDEKTVNDQLDKLKMKGD
IYEPRGDVYRAT-
[14] A_Haloferax_sp._BAB2207
----MAQA-PQN-R-DLTERFIEFYRNYYREEIGTLAQQYPKEKRSLHIDYDDLYRFDSE
LADDYITKPGQFQEYAEEALRLFDLPADVKLGQAHVRMRNLPE--TVDIRNLRVNDDHIG
TLISVQGIVRKATDVRPKITEAAFECQRCGTMSYIPQGDGGFQEPHECQGCERQGPFRID
FDQSNFVDSQKLRVQESPEGLRGGETPQSIDINLSDDVTGKVTAGDHVTVVGVLHIEQQT
SGNEKTPVFDYYMEGISLTIEDEEFEDMEISDEDVAEIVELSNDPAIYEKMVESVAPAIY
GYEQEKMAMILQLFSGVTKHLPDGSRIRGDLHMLLIGDPGTGKCVDGDTRVTLADGRDVP
IRELVESNLDDPKPIDDGVWDTAEFTVPSLGPDGTLTPRQATKVWKREAPDRMLRIRTNT
GREIEVTPSHPLFTRTD-GVTTAVRADGLTEGAFLAAPNSLPATGRDELDVDFRRSKSHN
AIRLELPDEWEPWLARLIGYIVAEGYVEQRDDATGFVSVTNNDREVLDDVADAFDRLGVN
HFERSSHEGKRAREVICGSGEFVSFLENLSPTLLAGSAEQRIPEQIMSASADTRRAFLRA
LIEGEGHVSASQREITVASMSRELLEDVRTLLLTAGIRSQLRPRHNGSYRLRISGDDFET
YVDEIGFVTERKSLATAEFVGTDGNTNTDSIP-A-GGELRELREELGLTQAECGLPRSTY
QHYERGDRTPSRGSLSRVVSAFEDALQS--------------------------------
-------------------------RDGEGARAVA-DGGR-SVVDRVSELRSLVDGNVAW
ECIESIERVEPAEEWVYDLEVEGTHSYVSNGLVSHNSQMLSYIRHIAPRSVYTSGKGSSS
AGL---------------------------------------------------------
------------------------------------------------------------
------------------------------------------------------------
------------------------------------------------------------
------------------------------------------------------------
------------------------------------------------------------
------------------------------------------------------------
------------------------------------------------------------
------------------------------------------------------------
----TAAAVRDDFGDGQQWTLEAGALVLADKGIAAVDELDKMR-----------------
------------------------------------------------------------
------------------------------------------------------------
------------------------------------------------------------
------------------------------------------------------------
------------------------------------------------------------
------------------------------------------------------------
------------------------------------------------------------
------------------------------------------------------------
------------------------------------------------------------
------------------------------------------------------------
------------------------------------------------------------
------------------------PEDRSAMHEGLEQQ----------------------
------------------------------------------------------------
------------------------------------------------------------
------------------------------------------------------------
------------------------------------------------------------
------------------------------------------------------------
------------------------------------------------------------
------------------------------------------------------------
------------------------------------------------------------
------------------------------------------------------------
----------------------QISVSKAGINATLKSRCSLLGAANPKYGRFDQYEPIGE
QIDLEPALISRFDLIFTVTDDPDPDEDSKLADHILKTNYAGELNTQRTNVANSEFTEQQV
DAVTDEVAPTIDADLLRKYIAYAKRTCYPTMTDEAKQVIRDFYVDFRARGADEDAPVPVT
ARKLEALVRLGEASARVRLSDKVTREDAERVTGIVESCLRDIGMDPETGEFDADIVETGR
SKTQRDRIKNLLELIRTMQEEYEE--GAPHEEV---------------------------
-------------
[15] A_Haloferax_sp._KTX1
----MAQA-PQN-R-DLTERFIEFYRNYYREEIGTLAQQYPKEKRSLYIDYDDLYRFDAE
LADDYITKPGQFQEYAEEALRLFDLPADVKLGQAHVRMRNLPE--TVDIRNIRVNDDHIG
TLISVQGIVRKATDVRPKITEAAFECQRCGTMSYIPQGDGGFQEPHECQGCERQGPFRID
FDQSNFVDSQKLRVQESPEGLRGGETPQNIDINLSDDVTGKVTAGDHVTAVGVLHIEQQT
SGNEKTPVFDYYMEGISLTIEDEEFEDMEISDEDVAEIVELSNDPAIYEKMVESVAPAIY
GYEQEKMAMILQLFSGVTKHLPDGSRIRGDLHMLLIGDPGTGKCVDGDTRVTLADGRDVP
IRALVESNLDDPKPIDDGVWDTADFTVPSLGPDGTLTPRQATKVWKREAPDRMLRIQTNT
GREIEVTPSHPLFTRTD-GMTTAVRADELTEGAFLAAPRSLPATGRDELDVDFRRSKSHN
AIRLDLPDEWQPWLARLVGYIVAEGYVEQRDDATGFVSVTNNDREVLDDVADAFDRLGVN
YFERTPHEGKSAREVICGSGELVSFLENLSPTLLAGSAEQRIPEQLMSASADTGRAFLRA
LIEGEGHVSASQREITVASMSRELLEDVRTLLLTAGIRSQLRPRHNGSYRLRISGDDFET
YVDEIGFVTERKSLATAEFGGTNGNTNTDLIP-A-GGELRELREALGLTQAECGLPRSTY
QHYERGDRNPSRGSLARVVSAFEGALQN--------------------------------
-------------------------RDDEEARAVA-DGGR-SLVDRVSGLRSLVDGNVAW
ERIESIERVEPAEEWVYDLEVEGTHSYVSNGLVSHNSQMLSYIRHIAPRSVYTSGKGSSS
AGL---------------------------------------------------------
------------------------------------------------------------
------------------------------------------------------------
------------------------------------------------------------
------------------------------------------------------------
------------------------------------------------------------
------------------------------------------------------------
------------------------------------------------------------
------------------------------------------------------------
----TAAAVRDDFGDGQQWTLEAGALVLADKGIAAVDELDKMR-----------------
------------------------------------------------------------
------------------------------------------------------------
------------------------------------------------------------
------------------------------------------------------------
------------------------------------------------------------
------------------------------------------------------------
------------------------------------------------------------
------------------------------------------------------------
------------------------------------------------------------
------------------------------------------------------------
------------------------------------------------------------
------------------------PEDRSAMHEGLEQQ----------------------
------------------------------------------------------------
------------------------------------------------------------
------------------------------------------------------------
------------------------------------------------------------
------------------------------------------------------------
------------------------------------------------------------
------------------------------------------------------------
------------------------------------------------------------
------------------------------------------------------------
----------------------QISVSKAGINATLKSRCSLLGAANPKYGRFDQYEPIGE
QIDLEPALISRFDLIFTVTDDPDPDEDSKLADHILKTNYAGELNTQRTNVANSEFTEQQV
DAVTDEVAPTIDADLLRKYIAYAKRTCYPTMTDEAKQVIRDFYVDFRARGADEDAPVPVT
ARKLEALVRLGEASARVRLSDKVTREDAERVTGIVESCLRDIGMDPETGEFDADIVETGR
SKTQRDRIKNLLELIRTMQEEYDE--GAPHEEVLERANSELNMDEKTVNDQLDKLKMKGD
IYEPRGDVYRAT-
[16] A_Halorubrum_sp._JWXQINN_858
----MAQA-GNQ---DLTERFIQFYRNYYRDEIGRLAQRYPNEQRSLAVDYDDLFQFDRD
LAEDFRSQPDQMREYAEEALRLYDLPADVSLGRAHVRIENLPD--GIDIRGIRVHDDHIG
KLVSIQGIVRKATDVRPKVTEAAFECQRCGTMTYIPQSDGGFQEPHECQGCERQGPFRVN
FDQSEFIDSQKLRIQESPEGLRGGETPQSIDLDIEDDITGEVSPGDHVTAVGVLHIEQIE
QGNEKSAIFDLYMDGVSIAIEDEEFEDMDITEEDKREIIELSNRPDIYDAMVDSIAPAIY
GYEEEKLAMILQLFSGVTKRLPDGSRIRGDLHMLLIGDPGTGKCQEYNTKVTLADGTETA
IGDLVESNLDEPIAVDDGVYEPVDIGVQTVTEAGAVEIGNATKVWKREAPDRMYRITMAS
GREVEVTPSHPLFKQSD-RRLSPQRADQFAEGDLVAAPQCLDAEWNDSIDVSFQRVEAYN
ANPFTPPERLDPTLSRLLGYIIAEGYTQV-SGSSAATSITNVDEEILTDAENCFRQLGLR
WSRRRKHDHETAEIVSCSSLEFVRFLKELEPAILETSEHQVVPSCLKRATPPNKAAFLRT
FIDSEGTVSATQREITVSSMSRELLTDVQTLLVTFGIQSHVRARHNDSYRLRISGGDFIE
YVDEIGFVTDRKTAAAEAFDDVSENTNTDVVPGL-SDDLRRIREALALSQSDLELPRPTY
QHYERGDRNPSKASLRAVVDTFETRLAWLRKKRRELLDGDWQAVETLRRELNVSQRTLSD
GMDVSQTAISYYERNEVAPDGGRTAAAKDVILDRL-DEAL-SVASDVSELDELCENDVHW
DRIESIVPVEPDYEWVYDLEVAETHTYLGNGIVSHNSQMLSYIRQIAPRSVYTSGKGSSS
AGL---------------------------------------------------------
------------------------------------------------------------
------------------------------------------------------------
------------------------------------------------------------
------------------------------------------------------------
------------------------------------------------------------
------------------------------------------------------------
------------------------------------------------------------
------------------------------------------------------------
----TAAAVRDDFGDGQQWTLEAGALVLADKGIAAVDELDKMR-----------------
------------------------------------------------------------
------------------------------------------------------------
------------------------------------------------------------
------------------------------------------------------------
------------------------------------------------------------
------------------------------------------------------------
------------------------------------------------------------
------------------------------------------------------------
------------------------------------------------------------
------------------------------------------------------------
------------------------------------------------------------
------------------------SEDRSAMHQALEQQ----------------------
------------------------------------------------------------
------------------------------------------------------------
------------------------------------------------------------
------------------------------------------------------------
------------------------------------------------------------
------------------------------------------------------------
------------------------------------------------------------
------------------------------------------------------------
------------------------------------------------------------
----------------------QISVNKAGINATLKSRCSLLGAANPKYGRFDQYEPIGE
QIDLEPALISRFDLIFTVTDQPDPEHDARLAQHIIKTNYAGELNTQREKLASSEFTAEQV
ADVTDEVAPEIDADLLRKYIAHAKRDCYPTMTEEAKELIEQFYVDLRSKGADEDAPVPVT
ARKLEALVRLSEASARVRLSDTVEREDADRATGIVESCLKDIGVDPETGQFDADVVETGT
SKTQRDRIKNIKGLIADIETEYEE--GAPVEEVLGRAG-EIGMDQTKAEAEIEKLRTKGE
VYEPKQGHLRTT-
[17] A_Halogeometricum_pallidum_JCM_14848
----MAQA-PQDPDVDLTERFVQFYRKYYSDDIGRLAQRYPNEQRSLYVDYDDLFRFDED
LAEDYRKKPDQIREYAEEALRLYDLPVDVKLGRAHVRLHNLPD--SVDIRNIRVHDDHIG
RMVSVQGIVRKATDVRPKITEAAFECQRCGTMTYIPQTDSGFQEPHECQGCERQGPFHVD
FDQSEFVDSQKLRVQESPEGLRGGETPQSIDIDTEDDITGRVTAGDHVVVTGVLHIEQQT
SNQEKTPIFDLYMDGVAIEIEDEEFEDMDISEEDVAEIIELSNEEDIYEMMVGSVAPSIY
GYEQEKLAMILQLFSGVTKHLPDGSRIRGDLHMLLIGDPGTGKCVAGDTRVTLADGSEVP
IRELVERNLDDPKPVDDGVWDSVDFEVPSMAHDGSISTRRATKVWKREAPERMYDIRTAS
GRELTVTPSHPLFIGRD-GGTDAVVAEDLEAGEFVAVPRSLPVEGDDSLDVSIRRSRSPN
AVRMDLPDRLTPSLARLLGYVAAEGYVDRRDSGSAFVSVTNNDREILDDALDALDGLGLS
ATERTPHDGKSARELICSSSELVSFLEELEPAFLAGSSEQRVPEPILRSTRPVKRGFLKA
FVDAEGTVSPSQREVTVSSTSRDVLEGVRSLLLAFGVDSQLRPKAGGSFRLRISGDDFAR
YVERVGFVTERKSEAAAATVDADGNTNRDVVPSV-GETLRDLRESLGLTQADCGLPRSTY
QHYERGDRNPSRDSLRTVVRTFTEA-----------------------------------
--------------------------SNDGLATDG-DGGA-SVERRLASLRALADGDVAW
DRVESIESVESEDEWVYDLEIEGTHNFLTNNVVSHNSQMLQYIRNIAPRSVYTSGKGSSS
AGL---------------------------------------------------------
------------------------------------------------------------
------------------------------------------------------------
------------------------------------------------------------
------------------------------------------------------------
------------------------------------------------------------
------------------------------------------------------------
------------------------------------------------------------
------------------------------------------------------------
----TAAAVRDDFGDGQQWTLEAGALVLADKGIAAVDELDKMR-----------------
------------------------------------------------------------
------------------------------------------------------------
------------------------------------------------------------
------------------------------------------------------------
------------------------------------------------------------
------------------------------------------------------------
------------------------------------------------------------
------------------------------------------------------------
------------------------------------------------------------
------------------------------------------------------------
------------------------------------------------------------
------------------------PEDRSAMHEGLEQQ----------------------
------------------------------------------------------------
------------------------------------------------------------
------------------------------------------------------------
------------------------------------------------------------
------------------------------------------------------------
------------------------------------------------------------
------------------------------------------------------------
------------------------------------------------------------
------------------------------------------------------------
----------------------QISVSKAGINATLKARCSLLGAANPKYGRFDQYESIGE
QIDLEPALISRFDLIFTVTDTPDPDTDAELAEHIINTNYAGELHTQRTKIANSEFTEDEV
NSVTQEVAPVIDAELLRKYIAYAKRNCYPTMTQEAKETIRDFYVNFRAKGSDEDSPIPVT
ARKLEALVRLAEASARVRLSDSVTQEDAVRVTNIVESCLRDIGMDPETGEFDADIVETGT
SKNQRDRIKNLKALINELEDEYEG--GAPVDEVLARAEAELDLGEGKAEQEIESLRRKGE
VYEPRTDHLRTT-
[18] A_Halogranum_amylolyticum_CGMCC_1pt10121
----MAQA-QNQ---ELTERFIQFYRNYYRDAIGQLAQNYPNEQRSLYVDYEDLYRFDTD
LADDYLNQPDQLREYAEEALRLYDLPADVKLGKAHVRLRNIDR--NVDIRSIRVHDDHIG
KLISVSGIVRKATDVRPKITEAAFECQRCGTMTYIPQSDGNFQEPHECQGCERQGPFRVN
FDQSEFIDSQKIRVQESPEGLRGGETPQSIDVNMEDDVTGKVTAGDHVTVTGVLHIEQQQ
SGQEKSAIFDLYMDGVAIDIEDEEFEDMEITKEDKQQIVELSERDTIYEDMVASVAPAIY
GYEEEKLAMILQLFSGVTKNLPDGSRIRGDLHMLLIGDPGTGKCVDGDTLVTLADGSEVP
IRKLVEENLDDPKPVDDGVWDDVDVAVPSLTADGSLVKRRATKVWKRETPESMYRIETAS
GTEITVTPSHPLFVQSE-GRFAAVRADELTDGQFVAVPQRVSTESHDAIDVRFRQSKSHN
AVRLDLPDEWTASLARLVGYIIGEGYVEQRPDNTGYVSVTNDDCEILGDVAEALSELGLN
YTERASRKGKSAKEIYSGSGEFVDFLANLEPAMLDASADQRVPSAIFRTGPRIRAEFVRA
YVDSEVHVSTTERELTISSMSPELLRGVRSLLLSLGIRSQFMSKEPDGYRLRISGENFVR
YVERVGFITDRKTTAAGEFEDVAQNTNVEVVPDV-GTELRRLRESLGLTQFDCNVPRTTY
QHYERGDRNPSRKNFRRVLSAFEDRIEELQRLKSRIEEGSWSAVVDAREALGISQHDPAE
GMDVTQTAVSYYEREEVVPDGGKVDDASDVILDRL-GEGI-AARKDVEALRSLATDDIAW
DRIESIELVEPTEEWVYDLEVEGTHNYLTNGVISHNSQMISYIQNIAPRSVYTSGKGSSS
AGL---------------------------------------------------------
------------------------------------------------------------
------------------------------------------------------------
------------------------------------------------------------
------------------------------------------------------------
------------------------------------------------------------
------------------------------------------------------------
------------------------------------------------------------
------------------------------------------------------------
----TAAAVRDDFGDGQQWTLEAGALVLADKGIAAVDELDKMR-----------------
------------------------------------------------------------
------------------------------------------------------------
------------------------------------------------------------
------------------------------------------------------------
------------------------------------------------------------
------------------------------------------------------------
------------------------------------------------------------
------------------------------------------------------------
------------------------------------------------------------
------------------------------------------------------------
------------------------------------------------------------
------------------------SEDRSAMHEALEQQ----------------------
------------------------------------------------------------
------------------------------------------------------------
------------------------------------------------------------
------------------------------------------------------------
------------------------------------------------------------
------------------------------------------------------------
------------------------------------------------------------
------------------------------------------------------------
------------------------------------------------------------
----------------------KISISKAGINATLKSRCSLLGAANPKYGRFDQYEPIGE
QIDLEPALISRFDLIFTVTDQPDPEHDAKLADHILKTNYAGELNTQRTRVPTSNFTEEEV
DSVTEEVAPEIDAELLRKYIAFSKRNCFPTMTEEAKQAIRDFYVDLRSKGADEDAPVPVT
ARKLEALVRLAEASARVRLSDEVTAEDANRVIEIVRSCLQDIGVDPETGQFDADVVETGT
SKSQRDRIKTLKQLISEIEEEFEE--GAPIDEVLDRAD-EIGMGRDKADGEIEKLRRKGE
VYEPKTDHLRTT-
[19] a_Halolamina_sediminis_halo7
----MAQT-GNQ---ELTERFIQFYRNYYREEVGRLAQEYPNERRSLYVDYNDLFTFDRD
LAEDYLAKPEQMQEYAEEALRLYDLPADVSLGQAHVRLRALPSEQTVDIRDLRVQDDHIG
SMIAVQGIVRKATDVRPKVTEAAFECQRCGTMSYIPQSDGGFQEPHECQGCERQGPFSVN
HDQSEFVDSQKLRVQESPEGLRGGETPQSIDVDVEDDITGNVTAGDHVTVTGVLHIEQVT
QGQEKTALFDLYMDGVTIEIEDEEFEDMDITDEDIAEIVELSNDPEIYEKMVGSIAPAIY
GYDEEKLAMVLQLFSGVTKHLPDGSRIRGDLHLLLIGDPGTGKCLKGDTKATLSDGRERP
IRELVEENLDDPKPVDDGVWDEVDFEVPSMQSDGRIEQQRATKVWKREAPEKLYRISTAS
GRELEVTPSHPLFVPGG-RGPSAVRAAELETGQFVATVQ---------------------
------------------------------------------------------------
------------------------------------------------------------
--EGQSALT---------------------------------------------------
------------------------------------------------------------
------------------------------------------------------------
------------------------------------DGGTATVGTRSTGPSTV--EDIDW
DRIESIEPVEPEDDWVYDLEVEGTHNYLSNGVVSHNSQMISYVEQVAPRSVYTSGKGSSA
AGL---------------------------------------------------------
------------------------------------------------------------
------------------------------------------------------------
------------------------------------------------------------
------------------------------------------------------------
------------------------------------------------------------
------------------------------------------------------------
------------------------------------------------------------
------------------------------------------------------------
----TAAAVRDDFGDGQQWTLEAGALVLADKGIAAIDELDKMD-----------------
------------------------------------------------------------
------------------------------------------------------------
------------------------------------------------------------
------------------------------------------------------------
------------------------------------------------------------
------------------------------------------------------------
------------------------------------------------------------
------------------------------------------------------------
------------------------------------------------------------
------------------------------------------------------------
------------------------------------------------------------
------------------------SGDRSAMHEGLEQQ----------------------
------------------------------------------------------------
------------------------------------------------------------
------------------------------------------------------------
------------------------------------------------------------
------------------------------------------------------------
------------------------------------------------------------
------------------------------------------------------------
------------------------------------------------------------
------------------------------------------------------------
----------------------KISVSKAGINATLKSRCSLLGAANPKYGRFDQYEPIGE
QIDLEPALISRFDLIFTVTDQPDPEHDSRLAEHILKTNYAGELHTQREENPNSEFTEEQV
ENVTEEVAPDIDAELLRKYIAYAKRNVYPTMSDEAKDAIEEFYVDLRSKGADEDAPVPVT
ARKLEALVRLAEASARVRLSDTVEEQDADKVIEIVRDSLEDIGVDPETGEFDADVIETGT
SKSQRDRIKSVKALIGDIEEEYDE--GAPIEEVLDRAG-EVGMDEDKAEKEIESLRKKGE
LYEPVQGHLRTT-
[20] a_Halonotius_sp._J07HN4
------------------------------------------------------------
------------------------------------------------------------
------------------------------------------------------------
------------------------------------------------------------
------------------------------------------------------------
--------------------------------MLLIGDPGTGKCVSGDTTVTLADGSERR
IEDIVESNLTNPKSVDDGVWDTAALAVPSLQQDGTISSNPVTKVWKRGAPKMMYRITTAT
GAAVTVTPSHPLFVQDS-GQFKPVCADELTEGMFVGVPRRLPTGEKDSITTSYRKSKAPN
AVDLSLPDQWTPAFARLLGYVVAEGYVEQRADNTGFVSITNDDAAVILDVTRTLDSLGLN
HTIREPRPGKTATEVMCSAGEFVSFLAECDSQLLTGSATQRVPEPLFSTSQPIKKAFLKA
YIEGEGHVSESQREIAVASMSRELLEDIRTLLLSFGITTQLQPRNNGSYRLRISGEQFGR
YVSTVGFVTDRKQQAAAGHADTPANTNLDVIPNL-GSELKRIRDALGLAQADCNLPRSTY
QHYERGRRNPSRKSLSRVVDAFESALKA--------------------------------
------------------------QTATAQDTIAA-DGGVDTLESDIAALRQLADGDVRW
DKIETIEAVEPTADWVYDLEVAGTHNYLTNNIVSHNSQMLSYIENIAPRSVYTSGKGSSS
AGL---------------------------------------------------------
------------------------------------------------------------
------------------------------------------------------------
------------------------------------------------------------
------------------------------------------------------------
------------------------------------------------------------
------------------------------------------------------------
------------------------------------------------------------
------------------------------------------------------------
----TAAAVQDDFGDGQQWTLEAGALVLADKGIAAVDELDKMA-----------------
------------------------------------------------------------
------------------------------------------------------------
------------------------------------------------------------
------------------------------------------------------------
------------------------------------------------------------
------------------------------------------------------------
------------------------------------------------------------
------------------------------------------------------------
------------------------------------------------------------
------------------------------------------------------------
------------------------------------------------------------
------------------------SDDRSAMHEALEQQ----------------------
------------------------------------------------------------
------------------------------------------------------------
------------------------------------------------------------
------------------------------------------------------------
------------------------------------------------------------
------------------------------------------------------------
------------------------------------------------------------
------------------------------------------------------------
------------------------------------------------------------
----------------------QISISKAGINATLKSRCSLLGAANPKYGRFDQYEPIGE
QIDLEPALISRFDLIFTVTDKPDPEKDGKLADHILKTNYAGELNTQRERIATSEFTQQQV
DDVTEEVAPDIDADLLRKYIAHAKRSCFPTMTDEAKAAIREFYVDLRSKGADEDAPIPVT
ARKLEALVRLAEASARVRLSDTVEEEDAERSVDIVRSCLQDIGVDPETGQFDADVVETGT
SKTQRDRIKNIKGLISDIEAEFEE--GAPIEEVLDRAD-EIGMDASKAEDEIEKLRRKGE
VYEPKQDHLRTT-
[21] A_Haloplanus_rallus_MBLA0036
----MAQS-SQN-Q-ELIDRFVRFYRNYYRDEISRLAQRYPNEQRSLHVDYDDLYTFDQD
LADDFLSQPEQIGEFAEEALRVYDLPADVSLGQAHVRLRNLPD--TVDIRSIRVHDNHVG
RLIAVSGIIRKATDVRPKITEAAFECQRCGTMTYIPQSDGGFQEPHECQGCERQGPFRVN
YDQSEFVDSQKLRVQESPEGLRGGETPQSIDIDIEDDITGEVTAGDHVTVTGVLHIDQVT
EGNEKSQLFDLYMDGVSVEIEDEQFEDMEISEADKRNIVELSNHPDIYEEMVASVAPSIY
GYDEEKLAMILQLFSGVTKELPDGSRIRGDLHMLLIGDPGTGKCLDGETLVTLADGREVP
IRALVERNLDDPTAVDDGVYDETDIDVASVTKDGTVTTRRATRVWKREAPERLYRIRTTS
GREIEATPSHPLFVQDT-GHLEATRADELTVGDRVAAPRKLDLKSNDTLDIGYRESKAPN
AVRLDLPDRWTPRLARLVGFIIAEGHAVRHDDNTADVRITNQDDEILSDVSRALDDLGLT
YTIDEPRPGTSASRVRCTASEFVSFLEGLEPAILEGSGEQRVPEAVRTASETTKREFLRA
YVDGEGHVSTKQRELTVASMSPELLEGIRSLLLEFEVQSTLEQRSNGSYRLRISGNSFER
YVRRIGFVTDRKTVAAEAFESVRSNTNVDTVPDI-GDDLRRIRERLHLSQFDCGVPRTTY
QHYERGDRNPSRGSLETIVEAFRERLDWLRAQREQLQDGNWEAVETVRDDLNLSQTELAS
GMDISQTAVSYYERTDAVPDGGSVTSAKSVLLDSI-DEAL-DVSETVEKLAACCTNDVIW
ERIESIEAVEPDDDWVYDLEVVGTHTYLANGLVSHNSQLLSYIRNIAPRSVYTSGKGSSS
AGL---------------------------------------------------------
------------------------------------------------------------
------------------------------------------------------------
------------------------------------------------------------
------------------------------------------------------------
------------------------------------------------------------
------------------------------------------------------------
------------------------------------------------------------
------------------------------------------------------------
----TAAAVRDDFGEGQQWSLEAGALVLADQGIAAVDELDKMR-----------------
------------------------------------------------------------
------------------------------------------------------------
------------------------------------------------------------
------------------------------------------------------------
------------------------------------------------------------
------------------------------------------------------------
------------------------------------------------------------
------------------------------------------------------------
------------------------------------------------------------
------------------------------------------------------------
------------------------------------------------------------
------------------------PEDRSAMHQALEQQ----------------------
------------------------------------------------------------
------------------------------------------------------------
------------------------------------------------------------
------------------------------------------------------------
------------------------------------------------------------
------------------------------------------------------------
------------------------------------------------------------
------------------------------------------------------------
------------------------------------------------------------
----------------------EISISKAGINATLKSRCSLLGAANPKYGRFDQYEPIGE
QIDLEPALISRFDLIFTVTDQPDPEEDAALAEHILRTNYAGELNTQRTEVANANHSQEEV
ESVTDTVDPAIDPELLRKYIAYAKRTCYPTMDDEAKSAIRDFYVDLRAKGADEDAPVPVT
ARKLEALVRLAEASARVRLSDTVERKDAERVIDIVRSCLQDIGVDPETGEFDADVIETGT
SKSQRDRIKSIKDVIETVDAEYEGEAGAPLDAIVERAQ-AEGIEEEKVMDQIEQLRRKGD
VYSPKTDQYKVV-
[22] A_Halorubrum_aethiopicum_SAHA6
----MAQA-GNQ---DLTERFIQFYRNYYREEIGTLAQKYPNEQRSLYVEYDDLFQFDRD
LAEDFLTKPDQMREYAEEALRLYDLPADVSLGRAHVRLRNLPE--NIDIRGIRVHDDHIG
KLVSVQGIVRKATDVRPKVTEAAFECQRCGTMTYIPQSDGGFQEPHECQGCERQGPFRVN
FDQSEFIDSQKLRIQESPEGLRGGETPQSLDVDIVDDVTGKVSPGDHVTCVGVLHIEQVE
QGNEKSAIFDLYMDGVSIAIEDEEFEDMDITDEDRREIIELSNRDDIYEAMVDSIAPAIY
GYEEEKLAMILQLFSGVTKHLPDGSRIRGDLHMLLIGDPGTGKCVAGDTNVLLNDGREVP
IRELVERNLDDLKPVDDGVWDSVDFEVPALQEDGAVGASRATKVWKREAPEEMYRVETAS
GRELDVTPSHPLFVQRD-GQFAPVRAEELEAGEFVATPARLDVDANDTLDVDFRKAQSYN
AVRLDAPERWTPALSRLIGYIVAEGYVEKRDDHSGFVSITNDDEEVLEDARNTLDDLNLE
TTTRKPHDGKSARELLCSAGEFVSFLNEIDEALLKSSAEKRVPPRLAGASDEITAAFVEG
FIEGEGHVSASQREITVASMSEELLEGVRSLLLQHAITSQLHERHNGSYRLRISGAQFDR
YVTEIGFVTERKQSAAEEHLETDRNTNVDVIPNV-GPTLRRLRESLGLTQYECGVPRSTY
RHYEAESRKPSRQALKRIVDAFEDACGS--------------------------------
-----------------------PVDGDTDVLAKT-DGG--ATARNIAALRRLAESDIRW
DRIESIERVESEDEWVYDLEVEGTHNYVSNGVVSHNSQMISYVENIAPRSVYTSGKGSSA
AGL---------------------------------------------------------
------------------------------------------------------------
------------------------------------------------------------
------------------------------------------------------------
------------------------------------------------------------
------------------------------------------------------------
------------------------------------------------------------
------------------------------------------------------------
------------------------------------------------------------
----TAAAVRDDFGDGQQWSLEAGALVLADKGIAAVDELDKMD-----------------
------------------------------------------------------------
------------------------------------------------------------
------------------------------------------------------------
------------------------------------------------------------
------------------------------------------------------------
------------------------------------------------------------
------------------------------------------------------------
------------------------------------------------------------
------------------------------------------------------------
------------------------------------------------------------
------------------------------------------------------------
------------------------SSDRSAMHEGLEQQ----------------------
------------------------------------------------------------
------------------------------------------------------------
------------------------------------------------------------
------------------------------------------------------------
------------------------------------------------------------
------------------------------------------------------------
------------------------------------------------------------
------------------------------------------------------------
------------------------------------------------------------
----------------------KISVSKAGINATLKARCSLLGAANPKYGRFDQYEPIGE
QIDLEPALISRFDLIFTVTDQPDPEHDSRLAKHIIKTNYAGELNTQREELATSEFTSDQV
AEVTQEVAPAIDAELLRKYIAHAKRSCYPTMTEEAKELIEEFYVDLRSKGADEDAPVPVT
ARKLEALVRLSEASARVRLSDTVDREDADRATDIVESCLQDIGVDPETGQFDADVVETGT
SKSQRDRIKNIKGLIADIETEYEE--GAPVDEVLDRAG-EIGMDPGKAEQEIEKLRTKGE
VYEPQQGHLRTT-
[23] A_Halorubrum_sp._Ea8
----MAQA-GNQ---DLTERFIQFYRNYYREEIGTLAQRYPNEQRSLYVDYDDLFQFDRD
LAEDFRTKPDQMREYAEEALRLYDLPADVSLGRAHVRIENLPE--SIDIRGIRVHDDHIG
KLVSVKGIVRKATDVRPKVTEAAFECQRCGTMTYIPQSDGGFQEPHECQGCERQGPFRVN
FDQSEFIDSQKLRIQESPEGLRGGETPQSLDVDIVDDITGKVSPGDHVTCVGVLHIEQVE
QGNEKSAIFDLYMDGVSISIEDEEFEDMDITEADKREIIELSNRDDIYEAMVGSIAPAIY
GYEEEKLAMILQLFSGVTKHLPDGSRIRGDLHMLLIGDPGTGKCQKYDTKVTLADGTERA
IGDIVESKLEDPIKVDDGVYEPVDIGVQTVTESGAVETGTATKVWKREAPDRMYRISMAS
GREVEVTPSHPLFKQLN-RELSPRRADQLREGDLIAVPGNIDADWDDSLDVSFQQVEAYN
ANSFTPPTRIDPTLARLLGYIIAEGHTYL-SGSSAATEITNVDEEILTDVENCFRELGVR
WSRLEKWDHETAEIVRCSSLEFVRFLRELEPAILKNSEDQLVPDCLKQASPENKKGFLQA
YVDSEGTVSPKEREITISSMSRGLLTGVQTLLLAFGIQSHLRKRHNDSYRLRISGRDFVK
YIDEIGFVTDRKATASEAFDDVPENTNTDVIPGL-SDDLRRIREALALSQFDIGLPRPTY
QHYERGDRNPSRSSLRAVVDTFETRLDWLREKRGELLDGDWQEVETLREELNISQKMLSE
GIDVSQTAISYYERNDVAPDGGQTADAKDVILDRL-DEAL-SVAQDVSELDRLCANDVHW
DRIESIESVEPDYEWVYDLEVADTHTYLGNGVVSHNSQMISYVENIAPRSVYTSGKGSSA
AGL---------------------------------------------------------
------------------------------------------------------------
------------------------------------------------------------
------------------------------------------------------------
------------------------------------------------------------
------------------------------------------------------------
------------------------------------------------------------
------------------------------------------------------------
------------------------------------------------------------
----TAAAVRDDFGDGQQWSLEAGALVLADKGIAAVDELDKMD-----------------
------------------------------------------------------------
------------------------------------------------------------
------------------------------------------------------------
------------------------------------------------------------
------------------------------------------------------------
------------------------------------------------------------
------------------------------------------------------------
------------------------------------------------------------
------------------------------------------------------------
------------------------------------------------------------
------------------------------------------------------------
------------------------SSDRSAMHEGLEQQ----------------------
------------------------------------------------------------
------------------------------------------------------------
------------------------------------------------------------
------------------------------------------------------------
------------------------------------------------------------
------------------------------------------------------------
------------------------------------------------------------
------------------------------------------------------------
------------------------------------------------------------
----------------------KISVSKAGINATLKARCSLLGAANPKYGRFDQYEPIGE
QIDLEPALISRFDLIFTVTDSPDPEHDSRLAKHIIKTNYAGELNTQREELASSEFTSDQV
AEVTQEVAPEIDAELLRKYIAHAKRSCYPTMTEEAKELIEEFYVDLRSKGADEDAPVPVT
ARKLEAMVRLAEASARLRLSDTVEREDADRATDIVESCLKDIGVDPETGQFDADVVETGT
SKSQRDRIKNIKGLIADIEEEYQE--GAPVEEVLDRAG-EIGMDPGKAEQEIEKLRTKGE
VYEPKQGHLRTT-
[24] AD_Haloferax_mediterranei_ATCC_33500
----MAQA-PQN-R-DLTERFIEFYRNYYREEIGTLAQQYPKEKRSLYIDYDDLYRFDAE
LADDYITKPGQYQEYAEEALRLFDLPADVKLGQAHVRMRNLPD--TVDIRNIRVNDDHIG
TLIGVQGIVRKATDVRPKITEAAFECQRCGTMSYIPQGDGGFQEPHECQGCERQGPFRID
FDQSNFVDSQKLRVQESPEGLRGGETPQSIDINLTDDVTGEVTAGDHVTAVGILHIEQQT
SGNEKTPVFDYYMEGISLAIEDEEFEDMEITDEDVAQIVELSNKPDIYEEMTDSVAPAIY
GYDQEKLAMILQLFSGVTKHLPDGSRIRGDLHMLLIGDPGTGKCVTGDTRVTLADGRDVP
IRELVESNLDDPKPIDDGVWDSANFEVPSLAPDGTLTSRQATKVWKREAPDHLLRIRTNT
GRELTATPSHPLFIRDE-GMTAAVRSDELTEGEFVAAPRSLPMTGTDDLAVEFRRSKSYN
AVRLDLPDEWTPWLARLVGYIVAEGYVEQRDDATGFVSVTNNDREVLDDVADAFDRLGLN
YFERSPHDGKSAREIICGSGEFVSFLANLSPSLLAGSDSQRIPEAVVSASSETGRAFVRA
FIEGEGHVSATQREITVASMSRELLEDVRTLLLASGISSQLHPRHNGSYRLRISGDDFAR
YVARIGFITERKSVACDEYAAVEENTNSDLVP-A-GGELRELRETLGLTQADCGLPRSTY
QHYERGDRNPSRESLSRVVSSFEDALRT--------------------------------
-------------------------ADSVGSSALA-DGGM-SVADHVSELRSLVDGDIGW
ERIDSIERVEPAEKWVYDLEVEGTHSYVSNGLVSHNSQMLSYIRNIAPRSVYTSGKGSSS
AGL---------------------------------------------------------
------------------------------------------------------------
------------------------------------------------------------
------------------------------------------------------------
------------------------------------------------------------
------------------------------------------------------------
------------------------------------------------------------
------------------------------------------------------------
------------------------------------------------------------
----TAAAVRDDFGDGQQWTLEAGALVLADKGIAAVDELDKMRCVTGDSLVHLA-DGGIK
RIRDLAHDAACEGSIEELPN--GRTIRNVDA--EAWTMTEDGRLVTRPVTAIHEYDAPDE
LTQITLQSGEQLTAIHDHPFITFENGERVEKPAADVSPGDWVYVPCHLS----PRATDGG
VLTAESTAEA-------TI---TAT--EDELSPA---FGA---------------ILGYL
SGDGNVYYNRE------AGSYGIRFTNKEEELLADFEQVCRDTFGVEPVRPPSEQRDDG-
----VETVRLPGREYADAVLDAGMNLEIYDGKAFPAAVSEASLAAKAAFVRAMADSEGCV
DTDSGNVKISSSSYELLLGIKSLLLEFGVTTQIQHRERSGKR-NLYVLAVTAADSLRRFN
RHIGFTLERKQSALDEVCESVSGDRTILDVIPNCGGVLSSLRESLRLHVSECGLVDSTYC
NFENEDANISFSCARTVLDAFESRMSQAESDVSQLSE--PCDWATISIVKERYHVSQSEL
AVGT-SFSQQQISRLWGTDDELRAVTRGRLREIVESVADTDLESIRRLVRGDVKWRRVKA
VETVDESDADDRIRLLKHELADLLGVEGDAAVEHAQQLLDHE-PRADDWSELRSELERHG
VSFADIARDLDVAGSTVSRWFNGVVETDRFTDVVEVANARFSDIRSDARRLLDAIGSRS-
KPKVYDLTVEGTHNFVANGMVVHNSEDRSAMHEALEQQ----------------------
------------------------------------------------------------
------------------------------------------------------------
------------------------------------------------------------
------------------------------------------------------------
------------------------------------------------------------
------------------------------------------------------------
------------------------------------------------------------
------------------------------------------------------------
------------------------------------------------------------
----------------------QISVSKAGINATLKSRCSLLGAANPKYGRFDQYESIGE
QIDLEPALISRFDLIFTVTDNPDPDTDSELAEHILKTNYAGELNTQRTNVANSEFTEDQI
DAVTDEVAPTIDAELLRKYIAYAKRTCYPTMTEEAKNVIRDFYVDFRARGADEDAPVPVT
ARKLEALVRLGEASARVRLSDKVTREDAERVTSIVESCLRDIGMDPETGEFDADIVETGR
SKTQRDRIKNLLELIRTMQEEYEE--GAPHEEVVERANTELNMDEKTVIDQLEKLKMKGD
IYEPRGDVYRAT-
[25] Ad_Haloferax_elongans_ATCC_BAA1513
----MSQA-PQN-R-ELTERFIQFYRNYYREEIGDLAQQYPKEKRSLYIDYDDLYNFDPE
LADDYVTKPGQYQEYAEEALRLFDLPADVKLGQAHVRMRNLPD--NIDIRNIRVNDDHIG
TLISVQGIVRKATDVRPKITEAAFECQRCGTMSYIPQGDGGFQEPHECQGCERQGPFRIE
FDQSNFVDSQKLRVQESPEGLRGGETPQSIDINLADDVTGKVTAGDHVTVVGILHIEQQT
SGNEKTPVFDYYMEGIALSIEDEEFEDMEITDDDVAEIVELSNEPNIYEKMVDSVAPAIY
GYEQEKLAMILQLFSGVTKHLPDGSRIRGDLHMLLIGDPGTGKCVTGNTRVTLADGRDVP
IRELVESNLDDPKPIDDGVWDSANFEVPSLAPDGSLTARQATKVWKREAPDHLLRIRTNT
GRELTATPSHPLFIRDG-GMTTAVRADELAEGEFVAAPRSLPTTGTDDIDIDFRRSKSYN
AVRLDLPDEWTPWLARLVGYIVAEGYVEQRDDATGFVSVTNNDREVLDDVADAFDRLGLN
YFERSPHDGKSAREIICGSGEFVSFLANLSPSLLAGSDSQRIPEAVMSASSETGRAFVRA
FVEGEGHVSATQREITVASMSRELLEDVRTLLLASGISSQLRARHNGSFRLRISGDDFAK
YVAKVGFVTERKSAACEEYAAVESNTNTDVVP-A-GGELRDLREALGLTQTDCGLPRSTY
QHYERGDRNPSRESLSRVVSSFEDAIRT--------------------------------
-------------------------TDGVDSHALA-DGGA-SVTDRVSELRSLVDGDIGW
ERIDSIERVESTEEWVYDLEVEGTHSYVSNGLVSHNSQMLSYIRHIAPRSVYTSGKGSSS
AGL---------------------------------------------------------
------------------------------------------------------------
------------------------------------------------------------
------------------------------------------------------------
------------------------------------------------------------
------------------------------------------------------------
------------------------------------------------------------
------------------------------------------------------------
------------------------------------------------------------
----TAAAVRDDFGDGQQWTLEAGALVLADKGIAAVDELDKMRCVTGNSLVHLA-DGGIR
RIRDLAHDAARASSIEELPN--GRTIRNVDA--EAWTMAEDGTLVTRPVTAIHEYDAPDE
LVQVTLESGEQLTSTPDHPFFVFEEGERVERPAEDLVAGDQVYVPDSDS----HIASDGG
IKTLQSEQSPDEPLTTSLASVESVE--RSDVSPD---AET---------------RVYDL
TVEGTHNFV---------------------------------------------------
------------------------------------------------------------
------------------------------------------------------------
------------------------------------------------------------
------------------------------------------------------------
------------------------------------------------------------
------------------------------------------------------------
------------------------------------------------------------
------A----------NGMVVHNSEDRSAMHEGLEQQ----------------------
------------------------------------------------------------
------------------------------------------------------------
------------------------------------------------------------
------------------------------------------------------------
------------------------------------------------------------
------------------------------------------------------------
------------------------------------------------------------
------------------------------------------------------------
------------------------------------------------------------
----------------------QISVSKAGINATLKSRCSLLGAANPKYGRFDQYEPIGE
QIDLEPALISRFDLIFTVTDDPDPDTDAELAEHIIKTNYAGELNTQRTNVANSEFTEEQV
NSVTDEVAPDIDAELLRKYIAYSKRTCYPTLTEEAKNIIRDFYVDFRARGADEDAPVPVT
ARKLEALVRLSEASARVRLSDKVTAEDAERVTGIVESCLRDIGMDPETGEFDADIVETGR
SKTQRDRIKNLLELIRNMQEEYEE--GAPHEEVVERANAELNMDEKTVGDQLEKLKMKGD
IYEPRGDVYRAT-
[26] AD_Halorubrum_sp._BOL31
----MAQA-GTQ---DLTERFIQFYRNYYREEIGQLAQRYPNEQRSLYVSYDDLFQFDRD
LAEDFLNKPEQMREYAEEALRLYDLPADVSLGRAHVRIEDLPE--SVDIRGIRVHDDHIG
KLVSVQGIVRKATDVRPKVTEAAFECQRCGTMTYIPQSDGGFQEPHECQGCERQGPFRVN
FDQSEFVDSQKLRIQESPEGLRGGETPQSLDVDIVDDITGKVSPGDHVTCVGVLHIEQVE
QGNEKSAIFDLYMDGVSIAIEDEEFEDMDITEADKRDIIELSERDDIYEAMVESIAPAIY
GYEEEKLAMILQLFSGVTKHLPDGSRIRGDLHMLLIGDPGTGKCLDGDTRVTLGDGREVP
IRELVEGNLDDPKPVDDGVFDEVNFEVPSLQSDETIGSARATKVWKREAPETMYQVETAS
GAEVEVTPSHPLFVQHN-GGFEPVVADELSEGEFVATPNRLDVEDDDAIDVEFRRAQSHN
AVRLDLPDEWTPALARLLGYIVAEGYVERRDDHSGFVSITNNDEAVLSDARSTFETLGLR
TTTREPHDGKDARELMCSAGEFVSFLKNLDGMLLEGSADQRIPRPILGASPAITRMFVKG
FVDGEGHVSATQREITVASMSETLLRDLRTLLLQHGITSQLHERKNGSNRLRISGEQFDR
YVTDIGFVTDRKQEAAEEHLKTDRNTNVDVLPNV-APVLGRLRESLGLTQYECGVPRNTY
RHYEKGSRNPSVGALREVVEAFEAALPD--------------------------------
-----------------------SPNGTEIGSAQT-DGG--GVAADITALRQLVDSDIRW
DRIESIEPVSPSDDWVYDLEIEGTHNYISNGVVSHNSQMISYVENIAPRSVYTSGKGSSA
AGL---------------------------------------------------------
------------------------------------------------------------
------------------------------------------------------------
------------------------------------------------------------
------------------------------------------------------------
------------------------------------------------------------
------------------------------------------------------------
------------------------------------------------------------
------------------------------------------------------------
----TAAAVRDDFGDGQQWSLEAGALVLADKGIAAVDELDKMDCVTGDTLVTLA-DSRVE
RIDELAREAAEDGEIEELSN--GRHIRDVDL--AVWSMDEDGRLVERPVSAVHEYDAPSE
LTRVTMETGESLRATADHPFFVLNDGERVEREAAALDEGDWVYVPREVP----TAAADGG
GAVA--ASGVTGE------LP--GD--DESVDAD---MAS---------------VLGYL
SGDGNVYYDRD------EGVYGVRFTNADDELLDDFERAARAAFDAEPVRPPSEKREDG-
----VETVRVTGKAYADAVLDAGMNLGRYDEKCFPTAVSTGSRATKAAFVRALADSEGHV
DESAGNVRVASASQDLLRGTRNLLLQFGVSSQLQRRARDDGR-DVYYLTVTDAASLAAFR
RFIGFTATRKAESLDRIVEAADGDRTILDVVPEIDDVLARCRESLRLHQSECGIGAVTYH
DFENGTANVSLHHAQRVLTAFEERIEAASEDRTALEA--NPTWETLSELRHRYHVSQSEL
AEGT-SLSQQRISREWGESDDVRQTVTARLREVVESVAETDFEDLREFVRGDVKWRRVES
VETVPPESTEHRSEVLRQRLADVIGGPIETVERRARDLLDRG-PIGETRAELAAGIDAYG
VSQGDVASSLDVTQATVSRWLSGAVETERLGDLREAVAGEVRGVEDELRSILSRIDDGR-
RPKVYDLTVDETHNFVANGLVVHNSSDRSAMHEGLEQQ----------------------
------------------------------------------------------------
------------------------------------------------------------
------------------------------------------------------------
------------------------------------------------------------
------------------------------------------------------------
------------------------------------------------------------
------------------------------------------------------------
------------------------------------------------------------
------------------------------------------------------------
----------------------QISVSKAGINATLKARCSLLGAANPKYGRFDQYEPIGE
QIDLEPALVSRFDLIFTVTDSPDPEHDSRLAKHIIKTNYAGELNTQREELASSEFTPEQV
AEVTEEVAPEIDAELLRKYIAHAKRSCYPTMTEEAKELIEEFYVDLRSKGADEDAPVPVT
ARKLEAMVRLSEASARVRLSDTVEREDADRATDIIESCLKDIGVDPETGQFDADVVETGT
SKSQRDRIKNIKGLIADIEEEYQE--GAPVDEVLDRTG-EIGMDRGKAEQEIEKLRTKGE
VYEPKQGHLRTT-
[27] AD_Halorubrum_vacuolatum_DSM_8800
----MAQA-GNQ---DLTERFIQFYRNYYRDEIGALAQRYPNEQRSLYVDYDDLYQFDRD
LAEDFQSQPDQLREYAEEALRLYDLPADVSLGRAHVRIENLPE--SIDIRGIRVHDDHIG
KLVSIRGIVRKATDVRPKVTEAAFECQRCGTMTYIPQADGGFQEPHECQGCERQGPFRVN
FDQSEFIDSQKLRIQESPEGLRGGETPQSIDVDIEDDITGHVSPGDHVTAVGVLHIEQLE
QGNEKSAIFDLYMDGVSIAIEDEEFEDMDITAEDQREIIELSERDDIYEAMIGSIAPAIY
GYEEEKLAMILQLFSGVTKHLPDGSRIRGDLHMLLIGDPGTGKCVDGDTSVVLGDGRAVE
IRELVEANLDDPKPIDDGVWDTVDFEVPALQKDGTVGMSRATKVWKREAPETMYRIETAS
GSELTVTPSHPLFVQHD-GRFEPTVAEQLAEGEFIATPDRLETAVDDTLDVDFRRSQSWN
AARLDLPEEWTPELARLLGYIVAEGYAEARDDGTGFVSITDNDEAVLSDARSAFETLGLR
TSTRKSREKKTARELLCSASEFVRFLENLDEALLKGSAKQRIPTEICRASPPITRAFIKG
YVEGEGHVSATQREITVASMSEQLLRDLRTLLLQHRITTQLHERKNGSHRLRISGAQFDR
YVTEIGFVTGRKQQAAEAHLSTDRNTNVDVVPNV-APIIRRVRESLGLTQYDCGVPRNTY
RHYESGTRNPSVGALKRIVEAFENAATK--------------------------------
-----------------------RTEDAKIGKARP-DGGR--VATDIAALRQLAEGDVRW
DRIDTIEPIAPEDDWVYDLEVEETHNYVSNGIISHNSQMLSYIRQIAPRSVYTSGKGSSS
AGL---------------------------------------------------------
------------------------------------------------------------
------------------------------------------------------------
------------------------------------------------------------
------------------------------------------------------------
------------------------------------------------------------
------------------------------------------------------------
------------------------------------------------------------
------------------------------------------------------------
----TAAAVRDDFGDGQQWTLEAGALVLADKGIAAVDELDKMRCVTGETLVHLG-DGRIS
RIREIAREAEEDGQIESLPN--GRTIRDVDL--DVWSMAPDGSLTRRSVTAVHEYASPEE
LTEVSLESGESVTATEDHPFFVLENGTRKTKPAGDLEPGDWTFVPDTIP----RPARDGG
VEAAARPIE---T--------------YRETATA---LGA---------------VLGYL
SGDGNVHHDRE------HGSYALRFTNTEEELLEDFERACRTVFDAESVRPPSEQHEDG-
----KETVRIHGKACVDRVLNAGMNLETYENKAFPAAVSEGDSRMKAAFIRAMADSEGTV
DENAGFVRISSASYELLMGIKSLLLEFGITTQIRERNRDPPRQTLYTLAITSAPSLDAFR
KHIGFTLSRKQTSLETVCRNKSGERTILDIVPDCGDILYRLRQSLRLHQSECGINATTYC
NFENGDANLSFLKGRPILETFEERVRTAEVDHRRVST--PCSWETLKQIKDRYHVSQTEL
ANGT-EYTQQAVSRLWGNDDDLQSAIREKLSTVVDRVRSTDLEELACLVRGNIKWRRIES
VDSVQPSIADDQIPLLKQQLTELLGGPISTVEERAKELLNDE-TDPSTWTELRKMIERYD
ISQRSIATDVDVDQSTISRWFDGTVTTDRFDDVVDVALKHIRARRRAIRSLLEEIEDRR-
QPKVYDLTVEGTHNFVANGMVVHNSEDRSAMHQALEQQ----------------------
------------------------------------------------------------
------------------------------------------------------------
------------------------------------------------------------
------------------------------------------------------------
------------------------------------------------------------
------------------------------------------------------------
------------------------------------------------------------
------------------------------------------------------------
------------------------------------------------------------
----------------------QISVNKAGINATLKSRCSLLGAANPKYGRFDQYEPIGE
QIDLEPALISRFDLIFTVTDQPDPEHDSRLARHILKTNYAGELNTQRANVPSSEFTAEEV
DAVTQEVAPEIDADLLRKYIAHAKRDCYPTMTEEAIGIIEEFYVNLRSKGADEDAPVPVT
ARKLEAMVRLSEASARVRLSDVVTPEDAERATGIVESCLRDIGVDPETGQFDADVVETGT
SKSHRDRIKNIKGLIEEIEREYEE--GAPVEEVLDRAD-EIGMDRSKAENEIEKLRTKGE
VYEPSQGHLRLT-
[28] AD_Halogeometricum_borinquense_wsp3
----MAQA-PQDPDVDLTERFIQFYRKYYSDDIGRLAQRYPNEQRSLYIDYDDLFRFDED
LAEDYRKKPDQIREYAEEALRLYDLPVDVKLGRAHVRLRNLPD--SVDIRNIRVHDDHIG
RMVSVQGIVRKATDVRPKITEAAFECQRCGTMTYIPQTDSGFQEPHECQGCERQGPFHVD
FDQSEFVDSQKLRVQESPEGLRGGETPQSIDIDIEDDVTGEVTAGDHVTVTGVLHIEQQT
SGQEKTPIFDLYMDGVSIEIEDEEFEDMDISEEDVAEIVELSNDPDIYQKMIGSVAPSIY
GYEQEKLAMILQLFSGVTKHLPDGSRIRGDLHMLLIGDPGTGKCVAGDTRVTVADGSEVP
IRKLVEQNLDEPKPVDDGVWDAVDFEVPSMAHDGSITTRRATKVWKREAPDRMYEIRTAS
GRELTVTPSHPLFVGRD-GGTEAVVADNLEPGQFVAVPRSVPTDGDNSLDVSIRRSQSNN
AVRLDLPDRLTPSLARLLGYVAAEGYVKRRDSGSAFVSITNSDREILDDVADALDELGLR
ATERSTHDDKTARELICSSSELVSLLEEIEPALLDGSSEQRVPTPILRAKSPVKRGFLRA
FVDAEGTVSPSQREVTVSSTSRDVLEGVRSLLLAFGISSQLRPKAGGSFRLRVSGDDFAR
YTAQIGFVTERKRRAAEAVVDVDGNTNRDVIPGV-GDTLCDLRESLGLAQDDCGLPRSTY
QHYERGDRNPSRDSLRTVVQTFSEA-----------------------------------
--------------------------AADGLAADG-DGGA-SVERRLASLRALADGDIAW
DRIESIDPVEPDDEWVYDLEIEGTHNFLTNNVVSHNSQMLQYIRNIAPRSVYTSGKGSSS
AGL---------------------------------------------------------
------------------------------------------------------------
------------------------------------------------------------
------------------------------------------------------------
------------------------------------------------------------
------------------------------------------------------------
------------------------------------------------------------
------------------------------------------------------------
------------------------------------------------------------
----TAAAVRDDFGDGQQWTLEAGALVLADKGIAAVDELDKMRCVTGDSLVHLADDGGIK
RIRDIAHDAAREGSTEELAN--GRTIRNFDA--EVWSMTDDGKLVSRPVTAIHEYDAPEE
LTRVTLQSGERLTAIHDHPFITFDDGESVEKPAANVSPGDWVFIPRRLA----DRATDGG
VRTADSIAGG-------TV---TAT--ENELAPA---FGA---------------VLGYL
SGDGNVYYDRE------EGVYGIRFTNKEEELLADFERACRDAFDAEAIRPPSEQRDDG-
----VETVRLSGKEFADVVLDAGMNLEVYDGKSFPTAISAASRATKAAFVRAMADSEGSV
DTDSGNVKISSSSYELVLGIKSLLLEFDITTQIQHRERPGKR-DLYVLAVTAAESLQRFN
RHIGFTLDRKQSALDEVCESVSGDRTILDVIPHCGELLSSLRESLRLYVSECGLVDATYC
NFENEDANVSISCARTILDAFERRTQEAESDAEQLTE--PCDWEILSDIKERYHVSQSEL
ATGT-PYSQQQISLLWGADDELRAVTRNRLREIVESVVDTDIEPFRQLVHGDVKWRRVKS
VETVDESDVDDQIRLLKHELADLLGVKTESAVEYGRSLLDSE-PNAEDWDELRVELNRHN
VSFADIARDLGVADSTVSRWFNGVVETDRFVDVANAARDRFAEIRADVRRYLDTIESRS-
TPKVYDLTVEGTHNFVANGMVVHNSEDRSAMHEGLEQQ----------------------
------------------------------------------------------------
------------------------------------------------------------
------------------------------------------------------------
------------------------------------------------------------
------------------------------------------------------------
------------------------------------------------------------
------------------------------------------------------------
------------------------------------------------------------
------------------------------------------------------------
----------------------QISVSKAGINATLKSRCSLLGAANPKYGRFDQYESIGE
QIDLEPALISRFDLIFTVTDDPDPESDAELAEHIINTNYAGELHTQRSKIANSEFTEAEV
NSVTEEVAPEIDAELLRKYIAYAKRNCYPTMTDEAKEVIRDFYVNFRAKGADEDSPVPVT
ARKLEALVRLAEASARVRLSDTVTEDDAVRVTNIVESCLRDIGMDPETGEFDADIVETGT
SKNQRDRIKNLKQLISDIEDEYEE--GAPVDEVISRATTELNLDESKAEQEIENLRRKGE
VYEPRTDHLRTT-
[29] AD_Halorubrum_terrestre_22517_05_Cabo
----MAQA-GTQ---DLTERFIQFYRNYYREEIGQLAQRYPNEQRSLYVSYDDLFQFDRD
LAEDFLNKPEQMREYAEEALRLYDLPADVSLGRAHVRIEDLPE--SVDIRGIRVHDDHIG
KLVSIQGIVRKATDVRPKVTEAAFECQRCGTMTYIPQSDGGFQEPHECQGCERQGPFRVN
FDQSEFVDSQKLRIQESPEGLRGGETPQSIDVDIVDDITGKVSPGDHVTCVGVLHIEQVE
QGNEKSAIFDLYMDGVSIAIEDEEFEDMDITEADKRDIIELSERDDIYEAMVGSIAPAIY
GYEEEKLAMILQLFSGVTKHLPDGSRIRGDLHMLLIGDPGTGKCQKYDTGVTLADGTEQA
IGDIVESNLEDPIEVDDGVYEPVDIGVQTVTESGAVETGTATKIWKREAPDRMHRISMAS
GREVEVTPSHPLFKQLN-RGLSPRRADQLAEGDLIAVPGNIDADWDDSLDVSFQQVEAYN
ANSFTPPTRVDPTLARLLGYIIAEGHTYL-SGSSAATEVTNVDEEILTDVENCFRELGVR
WSRLEKWDHETAEIVRCSSLEFVRFLRELEPAILKNSENQLVPDCLKRASPENKKEFLQA
YVDSEGTVSPKEREITVSSMSRELLTGVQTLLLAFGIQSHLRKRHNDSHRLRISGLDFVK
YVDEIGFVTDRKATASKAFDDVPENTNTDVIPGL-SDDLRQIREALALSQFDIGMPRPTY
QHYERGDRNPSRASLRAVVDTFETRLDWLREKRGELLDGDWQAVETLREELNISQKVLSE
GMDVSQTAISYYERNDVAPDGGQTADAKDVILDRL-DEAL-SVSQDISELDRLCANDVHW
DRIESIESVEPDYEWVYDLEVADTHTYLGNGVVSHNSQMISYVENIAPRSVYTSGKGSSA
AGL---------------------------------------------------------
------------------------------------------------------------
------------------------------------------------------------
------------------------------------------------------------
------------------------------------------------------------
------------------------------------------------------------
------------------------------------------------------------
------------------------------------------------------------
------------------------------------------------------------
----TAAAVRDDFGDGQQWSLEAGALVLADKGIAAVDELDKMDCVTGDTLVSLA-DGRVE
RIDELAREAAEDGDIEQLSN--GRRVRDVDL--DVWSMDEDGRLVERPVSAVHEYDAPSE
LTRVTMETGESLAATADHPFFVLDDGERVEREAAALDDGDWVYVPREIP----TKAADGG
TVAASGGEGPAVE-SPDGVD-------AVAVDAA---MAS---------------VLGYL
SGDGNVYYDRD------EGVYGVRFTNADDELLDDFERAAREAFDAEPTRPPSEQRDDG-
----VETVRVTGKEHADAVLDAGMNLGRYDGKCFPTPVSTGSRAAKAAFVRALADSEGHV
DESAGNVRIASASRDLLEGARNLLLQFGVSSQLQHRERNGGR-DVYYLTVTDADSLAAFR
RYVGFTATQKAEALDCVVDSGGGGRTILDVVPEVGDVLARCRDSLRLHQRECGLDAGTYH
GFESGAANVSLHRARRILAAFEERREAVDDDLSVLDA--TPTWETLSELRERYHVSQSEL
ADGT-ALSQQQISREWGESEAVRRTVTERLREILTEVAETDLDDLREFVRGDVKWRRVES
VDTVPPESTEHRGEVLRQRLADVIGGPVETAKERARDLLDRG-PVGETRAELSAALDAYG
ISQADVAARLDVTQATVSRWLSGTVETDRLGDVREAVSEEVDAVKEELRSVLARIDDGE-
RPRVYDLTVEGTHNFVANGLVVHNSSDRSAMHEGLEQQ----------------------
------------------------------------------------------------
------------------------------------------------------------
------------------------------------------------------------
------------------------------------------------------------
------------------------------------------------------------
------------------------------------------------------------
------------------------------------------------------------
------------------------------------------------------------
------------------------------------------------------------
----------------------KISVSKAGINATLKARCSLLGAANPKYGRFDQYEPIGE
QIDLEPALISRFDLIFTVTDSPDPEHDSRLAKHIIKTNYAGELNTQREELASSEFTSEQV
AAVTEEVAPEIDSELLRKYIAHAKRSCFPTMTDEAKDLIEEFYVDLRSKGADEDAPVPVT
ARKLEAMVRLSEASARVRLSDTVEREDADRATDIIESCLKDIGVDPETGQFDADVVETGT
SKSQRDRIKNIKGLIADIEEEYEE--GAPVDEVLDRAG-EIGMDRGKAEGEIEKLRTKGE
VYEPKQGHLRTT-
[30] AD_Salinigranum_halophilum_DYF38
----MAQA-PQN-Q-ELTERFIQFYRNYYRDEIGRLAQRYPNEQRSLYVDYNDLYTFDPD
LAEDYLAKPDQLQRYAEEALRLYDLPADVSLGQAHVRLTNIPD--SIDIRNIRVHDDHIG
KLVSVQGIVRKATDVRPKITEAAFECQRCGTMTYIPQQDSGFQEPHECQGCERQGPFRVN
FDQSEFVDSQKIRVQESPEDLRGGETPQSIDINIEDDITGKVTAGDHVTLNGVLHIEQQT
SNNEKTPIFDLYMDGVSITIEDEEFEDMEITEEDKKEIIELSSHPDIYDEMVASVAPSIY
GYDQEKLSMILQLFSGVTKRLPDGSRIRGDLHMLLIGDPGTGKCVDGDTRVTLADGTERP
IRDLVESNLDDPKPVDDGVWDHVDIALPSMRPDGTFSEQRATKVWKREAPDQMYRIRTAS
GNELEITPSHPLFTQTD-GSPVARTAETLTEGEFIATPRTLQTTGDDTLDVEYRRARSHN
AAHIDLPDEWTPSLARLVGYVIAEGHVVLREDHTGDVRVTNNDEEILEDVAEALDRLGLS
YTIEGPRSNKSAKRVRCNAGELASFLTGLDSAILERSAEQRVPDSIRRATRQTKREFLRA
YVDSECHVSATQREVTVASMSRELLEGVRSLLLSFGITASLQPRSNGSYRLRIGGDDFQR
YVEHIGFVTERKDLASRTFDELPSNTNVDVVPGI-GDQLRSIRERLHLSQFECGLPRSTY
QHYERGDRNPSRESLQTVVGAFEKRLGWLRETKDRIELGDWTDVSAVRDELNVSQAALSE
AMGVEQTAVSYYERNEVIPDGGRVSAAQNRLLDRI-EDAL-AVEDDVGRLRALAENDVSW
DRIESIETVDPSEEWVYDLEVAGTHTYLSNNIVSHNSQMLSYIRHIAPRSVYTSGKGSSA
AGL---------------------------------------------------------
------------------------------------------------------------
------------------------------------------------------------
------------------------------------------------------------
------------------------------------------------------------
------------------------------------------------------------
------------------------------------------------------------
------------------------------------------------------------
------------------------------------------------------------
----TAAAVRDDFGDGQQWTLEAGALVLADKGIAAVDELDKMRCVTGDTLVHLA-TGEIQ
RIGELARTAAESGTVEELSN--GRTIRDFDADLTAWTMTDNGTLAKRPVTAVHEYEAPGD
LTEIRLQSGERLTSTHDHPYFVFEDGERVERAASELTEGDWVYVPRELP----HSETDGG
AISVSSSPLH--------------D--TGAKHRG---LAA---------------VLGYL
SGDGNVYYDRG------AGTYGIRFTNTEEELLTDFEQACRDAFDAEPTRPPSERRDDG-
----VETVRLSGRKYADEVFDAGMNLETYDNKAFPTGVTEFGRDAKVAFVRALADSEGCV
DTTTGNVKIYSASYELLLGTKSLLTEFGVSSQIQTQEREGGL-NLHALAITAAESLNAFE
RHIGFTLQRKQAALERVTETASGDRTILDVIPQCGDYLAQCRQSLRLYQSECGLVGATYC
DFENENANISIRRAQRVLRAFDERRAQAQSDLDMLGE--DTTWDTLSVLRDRYHVSQREI
AAGS-EFSQQQVSAYWGERDDLRPVVARRLRDLIDSVSETDLSTLRALVTGGVKWRRVAS
VTDVDSDDVDDRIPLLREQLADLLSCPPQKAIARGRRLLANE-PSVSSWSDLRDELARHG
VAHSTVANELGVDQSTISRWLGEQVATDRFDEVRRVGLNLIAETRTSVQRLLDAIAERQ-
QAKVYDLTVEGTHNFVANGMVVHNSEDRSAMHEALEQQ----------------------
------------------------------------------------------------
------------------------------------------------------------
------------------------------------------------------------
------------------------------------------------------------
------------------------------------------------------------
------------------------------------------------------------
------------------------------------------------------------
------------------------------------------------------------
------------------------------------------------------------
----------------------SISISKAGINATLKSRCSLLGAANPKYGRFDQYEPIGE
QIDLEPALISRFDLIFTVTDQPDPEKDGDLADHILQTNYAGELNTQRTRMTNSNFTQEEV
DAATEEVEPAIEPELLRKYIAHAKRNCYPTMTDEARAAIREFYVDLRAKGADEDAPVPVT
ARKLEALVRLAEASARVRLSDTVEAEDAERVIAIVRSCLEAIGVDPETGEFDADVIETGR
SKTQRDRIKNLKGLISELESEYEE--GAPLDEVLDRAEVDLGLDRSKAEDELEKLRRKGE
VYEPQQNHLRTT-
[31] AD_Halobellus_sp._Atlit31R
----MAQA-PQDSR-DLTDRFIQFYRKYYRDEIGTLAQQYPNEQRSLYIDYEDLYKFDTE
LAEDYRQKPDQIREYAEEALRLYDLPADVKLGRAHVRLANLPE--TVDIRSIRVHDDHIG
RMIAVQGIVRKATDVRPKITEAAFECQRCGTMTYIPQSDSGFQEPHECQGCERQGPFHVD
FDQSEFIDAQKVRVQESPEGLRGGETPQSIDIDLEDDVTGKVTAGDHVTVTGVLHIEQQT
SGNEKTPIFDLYMDGVAVEIEDEEFEDMDITDEDVAEIVELSNDPDIYEKMVGSVAPSIY
GYEQEKLAMILQLFSGVTKHLPDGSRIRGDLHMLLIGDPGTGKCVDGDTAVTLADGSEMP
IRALVEDNLDDPKPVDDGVWDAVDIEVPSMAPDGSLTNQRATKVWKREAPEEMYQIRTAS
GKELTATPSHPLFVQSG-GQPTATKAEDLTEGQFVATPRTMPTAGDDSLDVAYRRSKSPN
AVSLELPDKWTNSLSRLIGYVVAEGHVESRADHTGSVRITNNDEEILSDAASGFESLGVN
YSVADSRENKQARVVRCNAGEFVSFLEHLDPALLARSAEQRVPDSIKSATAETKREFLRG
YVDAEGHVAKAQRELTVASTSRDLLEDVRSLLLSLDISPSIQPRQNGSYRLRLSGDAFQR
YVDVVGFVTERKRAAARTHSDQDRNTNVDVVPAI-GDELREIRESLALAQSDCGVPRTTY
QHYERGDRNPGRDSLTSVLDAFERRIERLEEIKRDFATRSWAQIASVRRSLNVSQEELAA
GMGVEQTTVSYYERTDAVPDGGRVALGTDVLVDRI-DEAL-SVSADVQRLRALAENDIRW
DRIESIETCLPEDEWVYDLEVAGTHSYLSNSIVSHNSAMLQYIRNIAPRSVYTSGKGSSS
AGL---------------------------------------------------------
------------------------------------------------------------
------------------------------------------------------------
------------------------------------------------------------
------------------------------------------------------------
------------------------------------------------------------
------------------------------------------------------------
------------------------------------------------------------
------------------------------------------------------------
----TAAAVRDDFGDGQQWTLEAGALVLADKGIAAVDELDKMRCVTGETLVHTT--DGLR
PIRELAHEAAASGAVESLPN--GRTIREDVT--EVWTLAPDGTLVTRPVTAVHEYEAPDA
LYDVTLESGESVSATADHPFFVFEDGERVERATAGLEPGDWVYVPESIP----EAAADGG
SAATDSGSTAAMRGSTATQ---------SGSPA-------EYPAPRETLQPAKGAILGYL
VGDGNVYDEES------EGSYGIRFTNKEEQLLSHFESVCRAAYEKAPVRHPSEQRDDG-
----VGTVRLHGKAYVDDVLDAGMNLETHEHKRVPVEVTRSSRATKAAFVRALADSEATV
DDR--AVELYSSSYELLLGTKMLLSEFGVRSQIQTRSRADKR-DLYVLAITAADSLAAYE
REIGFTLDRKQSALETATERTTGDRAILDVLPESDDRLRQLRNSLRLHQSECGLDDATYC
NFECGDANPSLRRLHRILEHFAKRRRQATADLSPLDG--APSWSVLKFLCEEYHVSQREL
ATGT-EYTQQRISRRWGRDDELRETITERLTDILQDVAATDLSEMTDLVDADVRWRRVDS
VEPTTPTADDDRIPVLKRRLADELGCDRDQARARAAAVLDAE-PAAESWTELQLELERHG
VSFRQLATKLDVAGSTVSRWFSGAVDVDNFDHVRAEAFDLLDRVRDRIASIHGEIERRDR
PPKVYDLTVQGTHNFVANGMIVHNSEDRSAMHEALEQQ----------------------
------------------------------------------------------------
------------------------------------------------------------
------------------------------------------------------------
------------------------------------------------------------
------------------------------------------------------------
------------------------------------------------------------
------------------------------------------------------------
------------------------------------------------------------
------------------------------------------------------------
----------------------SISVSKAGINATLKSRCSLLGAANPKYGRFDQYEPIGE
QIDLEPALISRFDLIFTVTDNPDPESDAELAEHIINTNYAGELHTQKSKVPNSEFTDGEV
ENATEEVTPVIDAELLRKYIAYAKRNCYPTMTDEAKAVIRDFYVDFRAKGADDDAPVPVT
ARKLEALVRLSEASARLRLSDTVERADAVRVTEIVESCLRDIGMDPETGEFDADIVETGT
SKNQRDRIKDIKHLIEELEDEYED--GAPVEEVIQRAGSDLGLEESKAEDEIENLKRKGE
LYEPRQNYLRTT-
[32] AD_unclassified_Halorubrum
----MAQA-GTQ---DLTERFIQFYRNYYREEIGQLAQRYPNEQRSLYVSYDDLFQFDRD
LAEDFLNKPEQMREYAEEALRLYDLPADVSLGRAHVRIEDLPE--SVDIRGIRVHDDHIG
KLVSIQGIVRKATDVRPKVTEAAFECQRCGTMTYIPQSDGGFQEPHECQGCERQGPFRVN
FDQSEFVDSQKLRIQESPEGLRGGETPQSLDVDIVDDITGEVSPGDHVTCVGVLHIEQVE
QGNEKSAIFDLYMDGVSIAIEDEEFEDMDITEADKRDIIELSERDDIYEAMVGSIAPAIY
GYEEEKLAMILQLFSGVTKHLPDGSRIRGDLHMLLIGDPGTGKCLDGDTNVVLNDGREVP
IRELVERNLDDPKPVDDGVWDSVDFEVPALQDDGAVGASRATKVWKREAPAEMYRIETAS
GRELNVTPSHPLFIQRD-GQFAPVRAEQLEAGEFVAAPARLDADANDTLNVDFRRAQSHN
AVRLDAPERWTPALSRLIGYIVAEGYVEKRDDHSGFVSITNNDEEVLEDARNTLHDLNLE
TTTRQPHDGKSARELLCSAGEFVSFLDEIDEALLKGSAEKRVPSRIAGASDEITAAFVEG
FIEGEGHVSASQREITVASVSEELLEGVRSLLLQHGITSQLHERHNGSYRLRISGAQFDR
YVTEIGFVTERKQSTAEDHLETDRNTNVDVIPNV-GPTLRRLRESLGLTQYECGVPRNTY
RHYEAGSRNPSRDALTRIVDAFEDACGS--------------------------------
-----------------------PVDGDTDAFAKT-DGG--ATARNIAALRRLAESDICW
DRIESIERVESEDEWVYDLEVEGTHNYVSNGIVSHNSQMISYVENIAPRSVYTSGKGSSA
AGL---------------------------------------------------------
------------------------------------------------------------
------------------------------------------------------------
------------------------------------------------------------
------------------------------------------------------------
------------------------------------------------------------
------------------------------------------------------------
------------------------------------------------------------
------------------------------------------------------------
----TAAAVRDDFGDGQQWSLEAGALVLADKGIAAVDELDKMDCVTGDALVSLA-DGRVE
RIGELAREAAEDGEVEELSN--GRRIRDVDL--DVWSMNEDGNLVERSVSAVHEYDVPSE
LTRVTTETGESLTATADHPFFVLEDGERVEREAAALNDGDWVYVPREIP----TRAADGG
AVAASGGEGPATE-PGDDPTVD-----ADGVDPA---TAS---------------VLGYL
SGDGNVYYDRD------EGVYGVRFTNADDDLLDDFERAARAAFDAEPVRPPSERRDDG-
----VETVRVTGKEHADAVLDAGMNLGRYDEKCFPTAVTTGSRAAKAAFVRALADSEGHV
DESAGNVRIASASRDLLRGTKNLLLQFGVSSQLQHRERDGGR-DVYYLTVTDADSLAAFR
RYVGFTATRKAEALDRVVAAADGDRTILDVVPEVDDVLARCRDSLRLHQSECGIGAVTYH
DFETGSANVSLHRAERILTAFERRRERAADDRGALDA--TPTWETLSELRSRYHVSQSEL
AEGT-TLSQQQVSREWGESDEVRRTVAARLREVLTDVAETDLDDLREFVRGEVKWRRVES
VETIPPESVEHRGEVLRQRLVDVIGGPVDTAEARARELLDRG-PVGETRAALSAALDAHD
VSQADVASGLDVSQATVSRWLSGAVETDRFDDLREAVVEEVGAMKAELRSILSRIDDGE-
RPRVYDLTVEGTHNFVANGLVVHNSSDRSAMHEGLEQQ----------------------
------------------------------------------------------------
------------------------------------------------------------
------------------------------------------------------------
------------------------------------------------------------
------------------------------------------------------------
------------------------------------------------------------
------------------------------------------------------------
------------------------------------------------------------
------------------------------------------------------------
----------------------KISVSKAGINATLKARCSLLGAANPKYGRFDQYEPIGE
QIDLEPALISRFDLIFTVTDSPDPEHDSRLAQHILKTNYAGELNTQRAEVPSSEFTAEEV
DSVTEEVAPEIDAELLRKYIAHAKRNCYPTMTDEAKDIIEEFYVDLRSKGADEDAPVPVT
ARKLEALVRLSEASARVRLSDTVEREDADRATDIVESCLKDIGVDPETGQFDADVVETGT
SKSQRDRIKNIKGLIADIEEEYEE--GAPVDEVLDRADE-IGMDPGKAEQEIEKLRTKGE
VYEPKQGHLRTT-
[33] AD_Halorubrum_cibi_DSM_19504
----MAQA-GNQ---DLTERFIQFYRNYYREEIGTLAQKYPNEQRSLYVEYDDLFQFDRD
LAEDFLTKPDQMREYAEEALRLYDLPADVSLGRAHVRLRNLPE--NIDIRGIRVHDDHIG
KLVSVQGIVRKATDVRPKVTEAAFECQRCGTMTYIPQSDGGFQEPHECQGCERQGPFRVN
FDQSEFIDSQKLRIQESPEGLRGGETPQSLDVDIVDDITGEVSPGDHVTCVGVLHIEQVE
QGNEKSAIFDLYMDGVSIAIEDEEFEDMDITDADRREIIELSNRDDIYDAMVDSIAPAIY
GYEEEKLAMILQLFSGVTKHLPDGSRIRGDLHMLLIGDPGTGKCVHGDTLITLGDGRERQ
IREVVEENLDDPKEVDDGVWDDVDFEVPALQQEGSIARSRATKVWKREAPETMYRIETAS
GRRIEVTPSHPLFVQRD-ARFTPVVADDLDAGEFVAAPRRLDVDADDTLDVDFRRARSYN
AVRLEPPTQWTAALARLIGYVVAEGYVAKRDDHSGFVSITNNDEAVLDDAGNTLANLGLE
FTIRKPHDGKSARELLCSAGEFVSFLEGIDEAILENSSERRVPPSIFGTSEAITAAFVKG
FVEGEGHVSSSQREITVASMSEELLTGVRSLLLQHGITTQIHERQNGSHRLRISGSQFDR
YVTEIGFITDRKQAAAEEHLRTDQNTNVDVVPGV-GPTLRRLRESLGLTQYECGVPRSTF
RHYEAGNRNPSRTALRRIVDAFEDACRS--------------------------------
-------------------------SNGPEVLAKA-DGG--STARDVAALRQFVEGDVRW
DRIESIERVESEDDWVYDLEVTGAHNYVSNGIISHNSQMISYVENIAPRSVYTSGKGSSA
AGL---------------------------------------------------------
------------------------------------------------------------
------------------------------------------------------------
------------------------------------------------------------
------------------------------------------------------------
------------------------------------------------------------
------------------------------------------------------------
------------------------------------------------------------
------------------------------------------------------------
----TAAAVRDDFGDGQQWSLEAGALVLADKGIAAVDELDKMDCVTGDTLISLA-DGRVE
RIDELAREAAEDGDIESLSN--GRRIRDVDL--AVWSMDESGQLVERPVSAVHEYDAPSE
LTRVTMETGESLTATADHPFFVLEDGERVEREAAALDDGDWVYVPREVP----RKATDGG
AAATNGIGGCEST----------AP--NEGITAP---MAS---------------VLGYL
SGDGNVFYDRD------EGVYGVRFTNTDDELLADFERAARSAFDAEPTRPPSEKR-GG-
----VETVRVTGKEHADAVLNAGMNLGRYDEKCFPTAVSTGNRAAKAAFVRALADSEGHV
DESAGNVRVMSASRNLLEGARNLLLGFGVSSQIQHRGRDDGR-DVYLLTVTDADSLAAFR
RLVGFTATRKAAALDRVVESADGDRTILDVIPEVEGVIARCRDSLRLHQRECGLNAGTYH
DFENGTANVSLHRAHRILTAFEERRERAAEDADALDG--TATWETLAQLRHRYHVSQSEL
ADGT-TLSQQQISRGWDESDEVNRTVTARLRDVVTEVANTDLGDLREFVRGDVKWRRVGS
VETVPPESVEHRGTVLRQRLADAIGGPIETVERRARELVDRE-LPGRTRTELLAALDAYG
VSQADVSSSLDVSQATVSRWLSGAVETDRLDELREAVVSEVTAVREELRSILSRIDDGR-
RPKVYDLTVEGTHNFVANGLVVHNSSDRSAMHEGLEQQ----------------------
------------------------------------------------------------
------------------------------------------------------------
------------------------------------------------------------
------------------------------------------------------------
------------------------------------------------------------
------------------------------------------------------------
------------------------------------------------------------
------------------------------------------------------------
------------------------------------------------------------
----------------------KISVSKAGINATLKARCSLLGAANPKYGRFDQYEPIGE
QIDLEPALISRFDLIFTVTDQPDPEHDSRLAKHIIKTNYAGELNTQREELATSEFTSDQV
AEVTQEVAPAIDAELLRKYVAHAKRSCYPTMTEEAKGLIEEFYVDLRSKGADEDAPVPVT
ARKLEALVRLSEASARVRLSDTVEREDADRATDIVESCLQDIGVDPETGQFDADVVETGT
SKSQRDRIKNIKTLIADIEEEYQE--GAPVEEVLDRAG-EIGMDAGKAEQEIEKLRTKGE
VYEPQQGHLRTT-
[34] AD_Halorubrum_halodurans_Cb34
----MAQA-GNQ---DLTERFIQFYRNYYREEIGTLAQKYPNEQRSLYVEYDDLFQFDRD
LAEDFLTKPDQMREYAEEALRLYDLPADVSLGRAHVRLRNLPE--SIDIRGIRVHDDHIG
KLVSVQGIVRKATDVRPKVTEAAFECQRCGTMTYIPQSDGGFQEPHECQGCERQGPFRVN
FDQSEFVDSQKLRIQESPEGLRGGETPQSLDVDIVDDITGEVSPGDHVTCVGVLHIEQVE
QGNEKSAIFDLYMDGVSIAIEDEEFEDMDITDEDRREIIELSNRDDIYEAMVDSIAPAIY
GYEEEKLAMILQLFSGVTKHLPDGSRIRGDLHMLLIGDPGTGKCVHGDTHVTLGDGRERQ
IREVVEENLDDPKEVDDGVWDDVDFEVPALQQEGSIARSRATKVWKREAPETMYRIETSS
GRKIEVTPSHPLFVQRD-ARFTPVVADDLDVGEFVAAPGRLDVDADDTLDVDFRRARSYN
AVRLEPPTQWTAALARLIGYVVAEGYVEKRDDHSGFVSITNNDEAVLDDAGNTLANLGLE
FTIRKPHDGKSVHELLCSAGEFVSFLEGIDEAILENSSGRRVPPSIFGTSEAITAAFIEG
FVEGEGHVSTSQREITVASMSEELLTGVRSLLLQHGITTQIHERQNGSHRLRISGSQFDR
YVTDIGFITDRKQAAAEEHLKTDQNTNVDVVPGV-GSTLRRLRESLGLTQYECGVPRSTF
RHYEAGNRNPSRTALRRIVDAFEDACRS--------------------------------
-------------------------SNGSEVEVLAKADGG-STARDVAALRRFVDGDVRW
DRIESIERVESEDDWVYDLEVTGTHNYVSNGIISHNSQMISYVENIAPRSVYTSGKGSSA
AGL---------------------------------------------------------
------------------------------------------------------------
------------------------------------------------------------
------------------------------------------------------------
------------------------------------------------------------
------------------------------------------------------------
------------------------------------------------------------
------------------------------------------------------------
------------------------------------------------------------
----TAAAVRDDFGDGQQWSLEAGALVLADKGIAAVDELDKMDCVTGDTLVSLA-DGRVE
RIDELAREAAEDGDIESLSN--GRRIRDVDL--AVWSMDESGRLVERPVSAVHEYDAPSE
LTRVTMETGESLTATADHPFFVLDDGERVEREAAALDAGDWVYVPREIP----TTAADGG
AAAASRGNGPATE-PDGCEGID-----ADGVDAA---TAS---------------VLGYL
SGDGNVYYDRD------EGVYGVRFTNADDELLADFERAARAAFDAEPVRPPSERRDEG-
----VETVRVAGKEHADIVLDAGMNLGRYDEKCFPTAVTTGSRAAKAAFVRAVADSEGHV
DESAGNVRIASASRDLLRGTGNLLLRFGVSSQLQHRERDGGR-DVYYLTVTDADSLAAFR
RYVGFTATRKAEALDRVVDAADGDRTILDVVPEIDGVLAWCRDSLRLHQSECGVGAVTYH
DFENGNANVSLHRAERILAAFENRRERADEDRDALDA--TPTWETLSELRSRYHVSQSEL
AEGT-TLSQQQISREWGESDEVRRTVTARLREVLTEVAETDLDDLREFVRGDVKWRRVES
VEAVPPESVEHRGTVLRQRLADAIGGPIGTVERRARELVDRE-LPKGTRTELLAALDAYG
VSQTDVSSSFDVSQATVSRWLSGSVETDRLDELREAVVSEVTAVREELRSILSRIDDGR-
RPKVYDLTVEGTHNFVANGLVVHNSSDRSAMHEGLEQQ----------------------
------------------------------------------------------------
------------------------------------------------------------
------------------------------------------------------------
------------------------------------------------------------
------------------------------------------------------------
------------------------------------------------------------
------------------------------------------------------------
------------------------------------------------------------
------------------------------------------------------------
----------------------KISVSKAGINATLKARCSLLGAANPKYGRFDQYEPIGE
QIDLEPALISRFDLIFTVTDQPDPEHDSRLAKHIIKTNYAGELNTQREELATSEFTSDQV
AEVTQEVAPAIDAELLRKYIAHAKRSCYPTMTEEAKELIEEFYVDLRAKGADEDAPVPVT
ARKLEAMVRLSEASARVRLSDTVDREDADRATDIVESCLQDIGVDPETGQFDADVVETGT
SKSQRDRIKNIKGLIADIEEEYEE--GAPVDEVLDRAG-EIGMDPGKAEQEIEKLRTKGE
VYEPQQGHLRTT-
[35] AD_Halorubrum_sp._CSM61
----MAQA-GNQ---DLTERFIQFYRNYYREEIGQLAQRYPNEQRSLYVEYDDLYQFDRD
LAEDFRTKPDQMREYAEEALRLYDLPADVSLGRAHVRIENLPE--SIDIRGIRVHDDHIG
KLVSIKGIVRKATDVRPKVTEAAFECQRCGTMTYIPQSDGGFQEPHECQGCERQGPFRVN
FDQSEFIDSQKLRIQESPEGLRGGETPQSIDVDIVDDITGEVSPGDHVTCVGVLHIEQVE
QGNEKSAIFDLYMDGVSIGIEDEEFEDMDITEADKREIIELSNREDIYDAMVDSIAPAIY
GYEEEKLAMILQLFSGVTKHLPDGSRIRGDLHMLLIGDPGTGKCLDGDTNVVLNDGREVP
IRDLVERNLNDPKPVDDGVWDSVDFEVPALQGNGTVGKSRATKVWKREAPAEMYRVETAS
GRELDVTPSHPLFIQRD-GQFAPVRAEELEAGEFVAAPTRLDVDADDTLDVDFRRAQSHN
AVRLDAPERWTPALSRLVGYIVAEGYVEKRDDHSGFVSITNNDEEVLEDARNTLHDLNLE
TASRKSHDGKSARELLCSAGEFVSFLDEVDAALLKSSAEKRVPSRIAGASDEITAAFIEG
FIEGEGHVSASQREITVASMSEELLEGVRSLLLQHGITSQLHERHNGSYRLRVSGAQFDR
YVTEIGFVTQRKQSAAAEHLETDRNTNVDVIPNV-GQTLRRLRESLGLTQYECGVPRNTY
RHYEAGNRNPSRDALKRIVNAFEDACGS--------------------------------
-----------------------SIDGDSDAFAKT-DGG--STARDVVALGRLTESDIRW
DRIESIERVEPEDEWVYDLEVEGTHNYVSNGIVSHNSQMISYVENIAPRSVYTSGKGSSA
AGL---------------------------------------------------------
------------------------------------------------------------
------------------------------------------------------------
------------------------------------------------------------
------------------------------------------------------------
------------------------------------------------------------
------------------------------------------------------------
------------------------------------------------------------
------------------------------------------------------------
----TAAAVRDDFGDGQQWSLEAGALVLADKGIAAVDELDKMDCVTGDTLVTLA-DGRVE
RIDELAREAAKDGDIEDLSN--GRRIRDVDL--DVWSMDDDGRLVERPVCSVHEYDAPSE
LTRVTMETGESLRATADHPFFVLDDGERVEREAAALDEGDWVYVPREIP----TTAADGG
AAV--AAGGVDSE------LP--DD--DAGIDAA---MAS---------------VLGYL
SGDGNVYYDRD------EGVYGVRFTNTDDDLLDDFERAAREAFDAEPTRPPSEKRDGG-
----AETVRVHGKRHADAVLDAGMNLGRYDEKCFPTAVSTGSRAAKAAFVRALADSEGHV
DESAGNVRIASASRDLLRGTRNLLLQFGVSSQLQRRARADGR-DVYYLTVTDADSLAAFR
RFVGFTATRKAEALDRVVDSADGDRTILEVIPEVDDVLARCRESLRLHQSECGLDAVTYH
DFESGAANVSLHRARRILAAFEERLEAAAEDRSALDD--DPSWELLAEMRDRYHVSQSEI
AEGA-TRSQQQISHGWGDNDAVRQTVVDRLRDVVASVTESDLDGLREFVRGDVKWRRVDS
VDTVPPESTEHRREVLRQRLADVIGGPVEDVEQRARDLLEHG-SIGETREELAAALDAYG
ISQTAVAPSLDVDQATVSRWLSGAVETDRLDDLREAIAIEVDAVKEELRSLLARIEDGR-
RPKVYDLTVDDTHNFVANGLVVHNSSDRSAMHEGLEQQ----------------------
------------------------------------------------------------
------------------------------------------------------------
------------------------------------------------------------
------------------------------------------------------------
------------------------------------------------------------
------------------------------------------------------------
------------------------------------------------------------
------------------------------------------------------------
------------------------------------------------------------
----------------------KISVSKAGINATLKARCSLLGAANPKYGRFDQYEPIGE
QIDLEPALISRFDLIFTVTDSPDPEHDSRLAKHIIKTNYAGELNTQREELASSEFTPDQV
AEVTQEVAPEIDAELLRKYIAHAKRSCYPTMTEEAKELIEEFYVDLRSKGADEDAPVPVT
ARKLEAMVRLSEASARVRLSDTVEREDADRATDIVESCLKDIGVDPETGQFDADVVETGT
SKSQRDRIKNIKGLIADVEEEFEE--GAPVEEVLDRAG-EIGMDPGKAEQEIEKLRTKGE
VYEPKQGHLRTT-
[36] AD_Halorubrum_sp._SP9
----MAQA-GTQ---DLTERFIQFYRNYYREEIGQLAQRYPNEQRSLYVSYDDLFQFDRD
LAEDFLNKPEQMREYAEEALRLYDLPADVSLGRAHVRIEDLPE--NVDIRGIRVHDDHIG
KLVSIQGIVRKATDVRPKVTEAAFECQRCGTMTYIPQSDGGFQEPHECQGCERQGPFRVN
FDQSEFVDSQKLRIQESPEGLRGGETPQSLDVDIVDDITGEVSPGDHVTCVGVLHIEQVE
QGNEKSAIFDLYMDGVSIGIEDEEFEDMDITEADKRDIIELSERDDIYEAMVGSIAPAIY
GYEEEKLAMILQLFSGVTKHLPDGSRIRGDLHMLLIGDPGTGKCLDGDTDVILNDGRKVP
IRDLVERNLDDPKPVDDGVWDSVDFEVPALQEDGAVGASRATKVWKREAPAEMYRIETAS
GRELDVTPSHPLFIQRD-GQFAPIRAEELETGEFVAALTRLDVDADDTLDVDFRRAQSHN
AVRLDAPERWTPALSRLVGYIVAEGYVEKRNDHSGFVSITNNDEEVLEDARNTLHDLNLE
TTTRKPHDDKSARELLCSAGEFVSFLNEIDEALLKSSAEKRIPPRIVGASDKITAAFIEG
FIEGEGHVSASQREISVASVSEELLEGLRSLLLQHGITSQLHERHNGSYRLRISGAQFDR
YVTEIGFVTERKQSAAAEHLETDRNTNVDVIPNV-GPTLRRLRESLGLTQYECGVPRSTY
RHYEAGNRNPSRDALRRIVDAFEDACGS--------------------------------
-----------------------PIDSDTDAFAKT-DGG--STARDVAALGQLAESDIRW
DQIESIERVEPDDEWVYDLEVEGTHNYVSNGIVSHNSQMISYVENIAPRSVYTSGKGSSA
AGL---------------------------------------------------------
------------------------------------------------------------
------------------------------------------------------------
------------------------------------------------------------
------------------------------------------------------------
------------------------------------------------------------
------------------------------------------------------------
------------------------------------------------------------
------------------------------------------------------------
----TAAAVRDDFGDGQQWSLEAGALVLADKGIAAVDELDKMDCVTGDALVSLA-DGRVE
RIDELAREAAEDGDVEELSN--GRRVRDVDL--DVWSMDEDGNLVERSVSAVHEYDAPSE
LTRVTTETGESLTATADHPFFVLDDGERVEREAAALDDGDWVYVPREIP----TKAADGA
GAAAMAGGVGSVE-PLDDGSVD-----ADGVDAA---MAS---------------VLGYL
SGDGNVYYDRD------EGVYGVRFTNADDELLDDFERAARAAFDAEPVRPPSEKRDDS-
----VETVRVTGKEHADAVLDAGMNLGRYDEKCFPTPVSAGSRAAKAAFVRALADIEGHV
DESAGNVRIASASRDLLEGTRSLLLGFSVSSQLQHRERDGGR-DVYYLTVTDADSLAAFR
RYVGFTATRKAAALDRVVDAADGDRTILDVVPEVDDVLARCRDSLRLYQSECGLDAVTYH
DFETGAANVSLHRARQVLAAFENRLETAAADRDALDE--TPTWETLSELRRRYHVSQSEL
AEGT-TLSQQQISREWGEGDEIRRTVTARLREVVGEVANVEFDDLREFVRGDVKWRRVES
VETIPPESVEHRDKVLRQRLADVIGGPVETAEERARELLDRG-PVGETRAELSAALDAYE
ISQADVASRLDVTQATVSRWLSGAVETDRLDDVREAVAEEVDAVEAELRSILTRIEDGE-
RPRVYDLTVEETHNFVANGLVVHNSSDRSAMHEGLEQQ----------------------
------------------------------------------------------------
------------------------------------------------------------
------------------------------------------------------------
------------------------------------------------------------
------------------------------------------------------------
------------------------------------------------------------
------------------------------------------------------------
------------------------------------------------------------
------------------------------------------------------------
----------------------KISVSKAGINATLKARCSLLGAANPKYGRFDQYEPIGE
QIDLEPALISRFDLIFTVTDSPDPEHDSRLAKHIIKTNYAGELNTQREELASSEFTSEQV
AEVTEEVAPEIDSELLRKYIAHAKRSCYPTMTEEAKELIEEFYVDLRSKGADEDAPVPVT
ARKLEAMVRLSEASARVRLSDTVEREDADRATDIVESCLKDIGVDPETGQFDADVVETGT
SKSQRDRIKNIKGLIADIEEEYQE--GAPVDEVLDRAG-EIGMDRGKAEGEIEKLRTKGE
VYEPQQGHLRTT-
[37] AD_Halorubrum_sp._SP3
----MAQA-GTQ---DLTERFIQFYRNYYREEIGQLAQRYPNEQRSLYVSYDDLFQFDRD
LAEDFLNKPEQMREYAEEALRLYDLPADVSLGRAHVRIEDLPE--NVDIRGIRVHDDHIG
KLVSIQGIVRKATDVRPKVTEAAFECQRCGTMTYIPQSDGGFQEPHECQGCERQGPFRVN
FDQSEFVDSQKLRIQESPEGLRGGETPQSLDVDIVDDITGEVSPGDHVTCVGVLHIEQVE
QGNEKSAIFDLYMDGVSIGIEDEEFEDMDITEADKRDIIELSERDDIYEAMVGSIAPAIY
GYEEEKLAMILQLFSGVTKHLPDGSRIRGDLHMLLIGDPGTGKCLDGDTDVILNDGRKVP
IRDLVERNLDDPKPVDDGVWDSVDFEVPALQEDGAVGASRATKVWKREAPAEMYRIETAS
GRELDVTPSHPLFIQRD-GQFAPIRAEELETGEFVAALTRLDVDADDTLDVDFRRAQSHN
AVRLDAPERWTPALSRLVGYIVAEGYVEKRNDHSGFVSITNNDEEVLEDARNTLHDLNLE
TTTRKPHDDKSARELLCSAGEFVSFLNEIDEALLKSSAEKRIPPRIVGASDKITAAFIEG
FIEGEGHVSASQREISVASVSEELLEGLRSLLLQHGITSQLHERHNGSYRLRISGAQFDR
YVTEIGFVTERKQSAAAEHLETDRNTNVDVIPNV-GPTLRRLRESLGLTQYECGVPRSTY
RHYEAGNRNPSRDALRRIVDAFEDACGS--------------------------------
-----------------------PIDSDTDAFAKT-DGG--STARDVAALGQLAESDIRW
DQIESIERVEPDDEWVYDLEVEGTHNYVSNGIVSHNSQMISYVENIAPRSVYTSGKGSSA
AGL---------------------------------------------------------
------------------------------------------------------------
------------------------------------------------------------
------------------------------------------------------------
------------------------------------------------------------
------------------------------------------------------------
------------------------------------------------------------
------------------------------------------------------------
------------------------------------------------------------
----TAAAVRDDFGDGQQWSLEAGALVLADKGIAAVDELDKMDCVTGDALVSLA-DGRVE
RIDELAREAAEDGDVEELSN--GRRVRDVDL--DVWSMDEDGNLVERSVSAVHEYDAPSE
LTRVTTETGESLTATADHPFFVLDDGERVEREAAALDDGDWVYVPREIP----TKAADGA
GAAAMAGGVGSVE-PLDDGSVD-----ADGVDAA---MAS---------------VLGYL
SGDGNVFYDRD------EGVYGVRFTNADDELLDDFERAARAAFDAEPVRPPSEKRDDG-
----VETVRVTGKEHADAVLDAGMNLGRYDEKCFPTPVSAGSRAAKAAFVRALADIEGHV
DESAGNVRIASASRDLLEGTRSLLLGFGVSSQLQHRERDGGR-DVYYFTVTDADSLAAFR
RYVGFTATRKAAALDRVVDAADGDRTILDVVPEVDDVLARCRDSLRLYQSECGLDAVTYH
DFETGAANVSLHRARQVLAAFENRLETAAADRDALDE--TPTWETLSELRRRYHVSQSEL
AEGT-TLSQQQISREWGEGDEIRRTVTARLREVVGEVANVEFDDLREFVRGDVKWRRVES
VETIPPESVEHRGKVLRQRLAGVIDGPVDTAEDRARELLDRG-PVGETRAELSAALDAYE
ISQADVASRLDVTQATVSRWLSGAVETDRLDDVREAVAEEVDAVEAELRSILTRIEDGE-
RPRVYDLTVEETHNFVANGLVVHNSSDRSAMHEGLEQQ----------------------
------------------------------------------------------------
------------------------------------------------------------
------------------------------------------------------------
------------------------------------------------------------
------------------------------------------------------------
------------------------------------------------------------
------------------------------------------------------------
------------------------------------------------------------
------------------------------------------------------------
----------------------KISVSKAGINATLKARCSLLGAANPKYGRFDQYEPIGE
QIDLEPALISRFDLIFTVTDSPDPEHDSRLAKHIIKTNYAGELNTQREELASSEFTSEQV
AEVTEEVAPEIDSELLRKYIAHAKRSCYPTMTEEAKELIEEFYVDLRSKGADEDAPVPVT
ARKLEAMVRLSEASARVRLSDTVEREDADRATDIVESCLKDIGVDPETGQFDADVVETGT
SKSQRDRIKNIKGLIADIEEEYQE--GAPVDEVLDRAG-EIGMDRGKAEGEIEKLRTKGE
VYEPQQGHLRTT-
[38] AD_Halorubrum_sodomense_RD_26
----MAQA-GTQ---DLTERFIQFYRNYYREEIGQLAQRYPNEQRSLYVSYDDLFQFDRD
LAEDFLNKPEQMREYAEEALRLYDLPADVSLGRAHVRIEDLPE--NVDIRGIRVHDDHIG
KLVSIQGIVRKATDVRPKVTEAAFECQRCGTMTYIPQSDGGFQEPHECQGCERQGPFRVN
FDQSEFVDSQKLRIQESPEGLRGGETPQSLDVDIVDDITGEVSPGDHVTCVGVLHIEQVE
QGNEKSAIFDLYMDGVSIGIEDEEFEDMDITEADKRDIIELSERDDIYEAMVGSIAPAIY
GYEEEKLAMILQLFSGVTKHLPDGSRIRGDLHMLLIGDPGTGKCLDGDTDVILNDGRKVP
IRDLVERNLDDPKPVDDGVWDSVDFEVPALQEDGAVGASRATKVWKREAPAEMYRIETAS
GRELDVTPSHPLFIQRD-GQFAPIRAEELETGEFVAALTRLDVDADDTLDVDFRRAQSHN
AVRLDAPERWTPALSRLVGYIVAEGYVEKRNDHSGFVSITNNDEEVLEDARNTLHDLNLE
TTTRKPHDDKSARELLCSAGEFVSFLNEIDEALLKSSAEKRIPPRIVGASDKITAAFIEG
FIEGEGHVSASQREISVASVSEELLEGLRSLLLQHGITSQLHERHNGSYRLRISGAQFDR
YVTEIGFVTERKQSAAAEHLETDRNTNVDVIPNV-GPTLRRLRESLGLTQYECGVPRSTY
RHYEAGNRNPSRDALRRIVDAFEDACGS--------------------------------
-----------------------PIDSDTDAFAKT-DGG--STARDVAALGQLAESDIRW
DQIESIERVEPDDEWVYDLEVEGTHNYVSNGIVSHNSQMISYVENIAPRSVYTSGKGSSA
AGL---------------------------------------------------------
------------------------------------------------------------
------------------------------------------------------------
------------------------------------------------------------
------------------------------------------------------------
------------------------------------------------------------
------------------------------------------------------------
------------------------------------------------------------
------------------------------------------------------------
----TAAAVRDDFGDGQQWSLEAGALVLADKGIAAVDELDKMDCVTGDALVSLA-DGRVE
RIDELAREAAEDGDVEELSN--GRRVRDVDL--DVWSMDEDGNLVERSVSAVHEYDAPSE
LTRVTTETGESLTATADHPFFVLDDGERVEREAAALDDGDWVYVPREIP----TKAADGA
GAAAMAGGVGSVE-PLDDGSVD-----ADGVDAA---MAS---------------VLGYL
SGDGNVFYDRD------EGVYGVRFTNADDELLDDFERAARAAFDAEPVRPPSEKRDDG-
----VETVRVTGKEHADAVLDAGMNLGRYDEKCFPTPVSAGSRAAKAAFVRALADIEGHV
DESAGNVRIASASRDLLEGTRSLLLGFGVSSQLQHRERDGGR-DVYYLTVTDADSLAAFR
RYVGFTATRKAAALDRVVDAADGDRTILDVVPEVDDVLARCRDSLRLYQSECGLDAVTYH
DFETGAANVSLHRARQVLAAFENRLETAAADRDALDE--TPTWETLSELRRRYHVSQSEL
AEGT-TLSQQQISREWGEGDEIRRTVTARLREVVGEVANVEFDDLREFVRGDVKWRRVES
VETIPPESVEHRGKVLRQRLAGVIDGPVDTAEDRARELLDRG-PVGETRAELSAALDAYE
ISQADVASRLDVTQATVSRWLSGAVETDRLDDVREAVAEEVDAVEAELRSILTRIEDGE-
RPRVYDLTVEETHNFVANGLVVHNSSDRSAMHEGLEQQ----------------------
------------------------------------------------------------
------------------------------------------------------------
------------------------------------------------------------
------------------------------------------------------------
------------------------------------------------------------
------------------------------------------------------------
------------------------------------------------------------
------------------------------------------------------------
------------------------------------------------------------
----------------------KISVSKAGINATLKARCSLLGAANPKYGRFDQYEPIGE
QIDLEPALISRFDLIFTVTDSPDPEHDSRLAKHIIKTNYAGELNTQREELASSEFTSEQV
AEVTEEVAPEIDSELLRKYIAHAKRSCYPTMTEEAKELIEEFYVDLRSKGADEDAPVPVT
ARKLEAMVRLSEASARVRLSDTVEREDADRATDIVESCLKDIGVDPETGQFDADVVETGT
SKSQRDRIKNIKGLIADIEEEYQE--GAPVDEVLDRAG-EIGMDRGKAEGEIEKLRTKGE
VYEPQQGHLRTT-
[39] AD_Halorubrum_hochstenium_ATCC_700873
----MAQA-GTQ---DLTERFIQFYRNYYREEIGQLAQRYPNEERSLYVSYDDLFQFDRD
LAEDFLNKPEQMREYAEEALRLYDLPADVSLGRAHVRIEDLPE--SVDIRGIRVHDDHIG
KLVSVQGIVRKATDVRPKVTEAAFECQRCGTMTYIPQSDGGFQEPHECQGCERQGPFRVN
FDQSEFVDSQKLRIQESPEGLRGGETPQSLDVDIVDDITGEVSPGDHVTCVGVLHIEQVE
QGNEKSAIFDLYMDGVSISIEDEEFEDMDITEADKRDIIELSERDDIYEAMVGSIAPAIY
GYEEEKLAMILQLFSGVTKHLPDGSRIRGDLHMLLIGDPGTGKCLKGDTRVTLGDGRKVP
IRDLVEDNLNDSKPVDDGVFDEVDFEVPSLRSDGTVGSARATKVWKREAPETMYRVETAS
GAELEVTPSHPLFVQRD-GRFEAVVADELNEGEFVAAPNRLNVEGDDAVNVEFRRAQSHN
AVRLDLPDEWTPDLARLLGYIVAEGYVERRDDHSGFVSITNNDEAVLSDARSTLETLGLQ
TTTREPHDGKDARELLCSAGEFVSFLENLDEVLLEGSADQRIPRPILGASPSATRMFIKG
FVEGEAHVSAKQREITVASMSETLLTDLRTLLLQHGITSQLHERKNGSHRLRISGAQFDR
YVTEIGFVTDRKQEAAEEHLETDRNTNLNVVPNV-APVLRRVRDALGLTQYECGVPRNTY
RHYEAGSRNPSVGALRNVVEAFEAANSP--------------------------------
-----------------------STNSTEIGSAQT-DGG--GVAADIAALRQLVDDDIRW
DRIESIEPVNPEDDWVYDLEVEGTHNYVSNGIISHNSQMISYVENIAPRSVYTSGKGSSA
AGL---------------------------------------------------------
------------------------------------------------------------
------------------------------------------------------------
------------------------------------------------------------
------------------------------------------------------------
------------------------------------------------------------
------------------------------------------------------------
------------------------------------------------------------
------------------------------------------------------------
----TAAAVRDDFGDGQQWSLEAGALVLADKGIAAVDELDKMDCVTGDTLVTLS-DGRVE
RIDELAREAAEDGEIEELSN--GRRVRDVDL--AVWSMDENGRLVERPVSAVHEYDAPAE
LTRVTMETGESLRSTADHPFFVLDDGERVEREAAALDEGDWVYVPREVP----TAAADGG
GAVAAAGGDDA---------VPGDG--GDGVDAA---MGS---------------VLGYL
SGDGNVYYDRD------EGVYGVRFTNADRELLDDFERAAREAFGTEPTRYPSEKRD-S-
----VETVRVHGKEHADAVLNAGMNLGRYDEKCFPTPVSTGSRAAKAAFVRALADSEGHV
DESAGNIRIASASRDLLRGTRNILLQFGVSSQLQHRERSGGR-DVYYLTVTDADSLAAFR
RFVGFTASRKASSLDRVVEAADGDRTILDVIPEVDEILAGSRESLRLHQDECGLDAGTYH
DFESGAANVSVDRAGRVLGAFEARTETAGEDLTTLES--DPTWDALAELRHRYHVPQSEL
AEGT-DVSQQRISREWGDSEAVRRTVTARLREIVGGVAETDLSDLREFVRGDVKWRRVES
VETVPPESTEHRGGVLRQRLADVIGGPVETVEERARELVDRG-PVGETRAELSAALDAYG
VSQADVASSLDVTQATVSRWLSGAVETERLDDLREAVAGEVADVKAALRSILTRIEDGE-
RPRVYDLTVEGTHNFVANGLVVHNSSDRSAMHEGLEQQ----------------------
------------------------------------------------------------
------------------------------------------------------------
------------------------------------------------------------
------------------------------------------------------------
------------------------------------------------------------
------------------------------------------------------------
------------------------------------------------------------
------------------------------------------------------------
------------------------------------------------------------
----------------------KISVSKAGINATLKARCSLLGAANPKYGRFDQYEPIGE
QIDLEPALISRFDLIFTVTDSPDPEHDSRLAQHIIKTNYAGELNTQREELASSEFTSEQV
AEVTEEVAPEIDAELLRKYVAHAKRSCFPTMTDEAKELIEEFYVDLRSKGADEDAPVPVT
ARKLEAMVRLSEASARVRLSDTVEREDADRATNIVESCLKDIGVDPETGQFDADVVETGT
SKSQRDRIKNIKGLIADIEEEYQE--GAPVDEVLDRAG-EIGMDPGKAEQEIEKLRTKGE
VYEPQQGHLRTT-
[40] aD_Halorubrum_chaoviator_DSM_19316
----MAQA-GTQ---DLTERFIQFYRNYYREEIGQLAQRYPNEQRSLYVSYDDLFQFDRD
LAEDFLNKPEQMREYAEEALRLYDLPADVSLGRAHVRIEDLPD--SVDIRGIRVHDDHIG
KLVSIQGIVRKATDVRPKVTEAAFECQRCGTMTYIPQSDGGFQEPHECQGCERQGPFRVN
FDQSEFVDSQKLRIQESPEGLRGGETPQSLDVDIVDDITGKVSPGDHVTCVGILHIEQVE
QGNEKSAIFDLYMDGVSIAIEDEEFEDMDITEADKRDIIELSERDDIYEAMVGSIAPAIY
GYEEEKLAMILQLFSGVTKHLPDGSRIRGDLHMLLIGDPGTGKCLKFDTNVTLADGREVP
IGDLVEDNLDDPKPIDDGVFDEVDFEVPSLQSDGTIGSARATKVWKREAPETMYRVETAS
GMELEVTPSHPLFVQTG-AGHVPRRADELDVGDRVAVASRAATDGG--------------
------------------------------------------------------------
------------------------------------------------------------
------------------------------------------------------------
-------------------IAVSGSQNTSVVE----------------------------
------------------------------------------------------------
--------------------------------------------------------EVRW
DSIESIERVESDEDWVYDLEVERTHNYVSNGVVSHNSQMISYVENIAPRSVYTSGKGSSA
AGL---------------------------------------------------------
------------------------------------------------------------
------------------------------------------------------------
------------------------------------------------------------
------------------------------------------------------------
------------------------------------------------------------
------------------------------------------------------------
------------------------------------------------------------
------------------------------------------------------------
----TAAAVRDDFGDGQQWSLEAGALVLADKGIAAVDELDKMDCVTGDALVSLA-DGRVE
RIDELAREAAEDGDVEELSN--GRHIRDVDL--DVWSMDEDGNLVERSVSAVHEYDAPSE
LTRVTTETGESLTATADHPFFVLDDGERVEREAAALDGGDWVYVPREIP----TKAADGG
AVAASGGNGPAAE-PGDGES----------VDAA---MAS---------------VLGYL
SGDGNVYYDRD------EGVYGIRFTNTDDDLLDDFERAAREAFDAEPVRPPSERRDGG-
----VETVRVTGKEHADAVLNAGMNLGRYDEKCFPTPVSTGSRAAKAAFVRALADSEGHV
DESAGNVRIASASRDVLRGTRNLLLGFGVSSQLQYRERDGGR-DVYYLTVTDADSLAAFR
RFVGFTATRKAEPLDRVVDSADGGRTILDVVPEVGDALARSRESLRLHQRECGLDAVTYH
DFESGTANVSLHRADRILSAFEDRRERATEDVDALDA--TAAWETLSELRHRYHVSQSEL
AEGT-ALSQQQISREWGERDEVRRTVTERLREILTGVGETDLDDLREFVRGDVKWRRVES
VETVPPESTEHRGEVLRQRLADVIEGPVETAEERARDLLDRG-PVGETRSELSAALDAYG
VGQSDVASRLDVTQATVSRWLSGAVETDRLDDVREAVVEEVNAVKAELRSILARIEDGE-
RPRVYDLTVEETHNFVANGLVVHNSSDRSAMHEGLEQQ----------------------
------------------------------------------------------------
------------------------------------------------------------
------------------------------------------------------------
------------------------------------------------------------
------------------------------------------------------------
------------------------------------------------------------
------------------------------------------------------------
------------------------------------------------------------
------------------------------------------------------------
----------------------KISVSKAGINATLKARCSLLGAANPKYGRFDQYEPIGE
QIDLEPALISRFDLIFTVTDSPDPEHDSRLAKHIIKTNYAGELNTQREELASSEFTSEQV
AEVTEEVAPEIDSELLRKYIAHAKRSCFPTMTEEAKEVIEEFYVDLRSKGADEDAPVPVT
ARKLEAMVRLSEASARVRLSDTVEREDADRATDIVESCLKDIGVDPETGQFDADVVETGT
SKSQRDRIKNIKGLIADIEEEYQE--GAPVEEVLDRAG-EIGMDQGKAEGEIEKLRTKGE
VYEPKQGHLRTT-
[41] AD_Halorubrum_distributum_JCM_10118
----MAQA-GTQ---DLTERFIQFYRNYYREEIGQLAQRYPNEQRSLYVSYDDLFQFDRD
LAEDFLNKPEQMREYAEEALRLYDLPADVSLGRAHVRIEDLPE--SVDIRGIRVHDDHIG
KLVSIQGIVRKATDVRPKVTEAAFECQRCGTMTYIPQSDGGFQEPHECQGCERQGPFRVN
FDQSEFVDSQKLRIQESPEGLRGGETPQSIDVDIVDDITGKVSPGDHVTCVGVLHIEQVE
QGNEKSAIFDLYMDGVSIAIEDEEFEDMDITEADKRDIIELSERDDIYEAMVGSIAPAIY
GYEEEKLAMILQLFSGVTKHLPDGSRIRGDLHMLLIGDPGTGKCQKYDTEVTLADGTERA
IGDIVESNLEDPIEVDDGVYEPVDIGVQTVTESGAVETGTATKIWKREAPDRMHRISMAS
GREVEVTPSHPLFKQLN-RGLSPRRADQLAEGDLIAVPGNIDADWDDSLDVSFQQVEAYN
ANSFTPPTRVDPTLARLLGYIIAEGHTYV-SGSSAATEVTNVDEEILTDVENCFRELGVR
WSRLEKWDHETAEIVRCSSLEFVRFLRELEPAILKNSENQLVPDCLKRASPENKKEFLQA
YVDSEGTVSPKEREITVFSMSRELLTGVQTLLLAFGIQSHLRKRHNDSHRLRISGRDFVK
YVDEIGFVTDRKATASKAFDDVPENTNTDVIPGL-SDDLRQIREALALSQFDIGMPRPTY
QHYERGDRNPSRASLRAVVDTFETRLDWLREKRGELLDGDWQAVETLREELNISQKVLSE
GMDVSQTAISYYERNDVAPDGGQTADAKDVILDRL-DEAL-SVSQDISELDRLCANDVHW
DRIESIESVDPDYEWVYDLEVRDTHTYLGNGVVSHNSQMISYVENIAPRSVYTSGKGSSA
AGL---------------------------------------------------------
------------------------------------------------------------
------------------------------------------------------------
------------------------------------------------------------
------------------------------------------------------------
------------------------------------------------------------
------------------------------------------------------------
------------------------------------------------------------
------------------------------------------------------------
----TAAAVRDDFGDGQQWSLEAGALVLADKGIAAVDELDKMDCVTGDTLVSLA-DGRVE
RIDELAREAAEDGDIEQLSN--GRRVRDVDL--DVWSMDEDGRLVERPVSAVHEYDAPSE
LTRVTMETGESLTATADHPFFVLDDGERVEREAAALDDGDWVYVPREIP----TKAADGG
TVAASGGEGPLTE-PVDGEDVNGES--VYGVDAA---MAS---------------VLGYL
SGDGNVYYDRD------EGVYGVRFTNADDELLDDFERAAREAFDAEPTRPPSEKRDDG-
----VETVRVTGKEHADAVLDAGMNLGRYDGKCFPTPVPTGSRAAKAAFVRALADSEGHV
DDSAGNVRIASASRDLLEGARNLLLQFGVSSQLQHRERNGGR-DVYYLTVTDADSLAAFR
RYVGFTATQKVEALDRVVDSAGGGRTILDVVPEVGDVLARCRDSLRLHQRECGLDAGTYH
GFESGAANVSLHRARRILAAFEERREAVDDDLSVLDA--TPTWETLSELRERYHVSQSEL
ADGT-ALSQQQISREWGESEAVRRTVTERLREILTEVAETDLDDLREFVRGDVKWRRVES
VDTVPPESTEHRGEVLRQRLADVIGGPVETAKERARDLLDRG-PVGETRAELSAALDAYG
ISQADVAARLDVTQATVSRWLSGAVEMDRLDDLREAVAGEVDAVKAELRTILARIEDGE-
RPRVYDLTVEGTHNFVANGLVVHNSSDRSAMHEGLEQQ----------------------
------------------------------------------------------------
------------------------------------------------------------
------------------------------------------------------------
------------------------------------------------------------
------------------------------------------------------------
------------------------------------------------------------
------------------------------------------------------------
------------------------------------------------------------
------------------------------------------------------------
----------------------KISVSKAGINATLKARCSLLGAANPKYGRFDQYEPIGE
QIDLEPALISRFDLIFTVTDSPDPEHDSRLAKHIIKTNYAGELNTQREELASSEFTSEQV
AAVTEEVAPEIDSELLRKYIAHAKRSCFPTMTDEAKDLIEEFYVDLRSKGADEDAPVPVT
ARKLEAMVRLSEASARVRLSDTVEREDADRATDIIESCLKDIGVDPETGQFDADVVETGT
SKSQRDRIKNIKGLIADIEEEYEE--GAPVDEVLDRAG-EIGMDRGKAEGEIEKLRTKGE
VYEPKQGHLRTT-
[42] aD_Halorubrum_ezzemoulense_DSM_17463
----MAQA-GTQ---DLTERFIQFYRNYYREEIGQLAQRYPNEQRSLYVSYDDLFQFDRD
LAEDFLNKPEQMREYAEEALRLYDLPADVSLGRAHVRIEDLPD--SVDIRGIRVHDDHIG
KLVSIQGIVRKATDVRPKVTEAAFECQRCGTMTYIPQSDGGFQEPHECQGCERQGPFRVN
FDQSEFVDSQKLRIQESPEGLRGGETPQSLDVDIVDDITGKVSPGDHVTCVGILHIEQVE
QGNEKSAIFDLYMDGVSIAIEDEEFEDMDITEADKRDIIELSERDDIYEAMVGSIAPAIY
GYEEEKLAMILQLFSGVTKHLPDGSRIRGDLHMLLIGDPGTGKCLKFDTNVTLADGREVP
IGDLVEDNLDDPKPIDDGVFDEVDFEVPSLQSDGTIGSARATKVWKREAPETMYRVETAS
GMELEVTPSHPLFVQTG-AGHVPRRADELDVGDRVAVASRAATDGG--------------
------------------------------------------------------------
------------------------------------------------------------
------------------------------------------------------------
-------------------IAVSGSQNTSVVE----------------------------
------------------------------------------------------------
--------------------------------------------------------EVRW
DSIESIERVESDEDWVYDLEVERTHNYVSNGVVSHNSQMISYVENIAPRSVYTSGKGSSA
AGL---------------------------------------------------------
------------------------------------------------------------
------------------------------------------------------------
------------------------------------------------------------
------------------------------------------------------------
------------------------------------------------------------
------------------------------------------------------------
------------------------------------------------------------
------------------------------------------------------------
----TAAAVRDDFGDGQQWSLEAGALVLADKGIAAVDELDKMDCVTGDALVSLA-DGRVE
RIDELAREAAEDGDVEELSN--GRHIRDVDL--DVWSMDEDGNLVERSVSAVHEYDAPSE
LTRVTTETGESLTATADHPFFVLDDGERVEREAAALDGGDWVYVPREIP----TKAADGG
AVAASGGNGPAAE-PGDGES----------VDAA---MAS---------------VLGYL
SGDGNVYYDRD------EGVYGIRFTNTDDDLLDDFERAAREAFDAEPVRPPSERRDGG-
----VETVRVTGKEHADAVLNAGMNLGRYDEKCFPTPVSTGSRAAKAAFVRALADSEGHV
DESAGNVRIASASRDLLRGTRNLLLGFGVSSQLQYRERDGGR-DVYYLTVTDADSLAAFR
RFVGFTATRKAEALDRVVDSADGGRTILDVVPEVGDALARSRESLRLHQRECGLDAVTYH
DFESGTANVSLHRADRILSAFEDRRERATEDVDALDA--TAAWETLSELRHRYHVSQSEL
AEGT-ALSQQQISREWGERDEVRRTVTERLREILTGVGETDLDDLREFVRGDVKWRRVES
VETVPPESTEHRGEVLRQRLADVIEGPVETAEERARDLLDRG-PVGETRSELSAALDAYG
VGQSDVASRLDVTQATVSRWLSGAVETDRLDDVREAVVEEVNAVKAELRSILARIEDGE-
RPRVYDLTVEETHNFVANGLVVHNSSDRSAMHEGLEQQ----------------------
------------------------------------------------------------
------------------------------------------------------------
------------------------------------------------------------
------------------------------------------------------------
------------------------------------------------------------
------------------------------------------------------------
------------------------------------------------------------
------------------------------------------------------------
------------------------------------------------------------
----------------------KISVSKAGINATLKARCSLLGAANPKYGRFDQYEPIGE
QIDLEPALISRFDLIFTVTDSPDPEHDSRLAKHIIKTNYAGELNTQREELASSEFTSEQV
AEVTEEVAPEIDSELLRKYIAHAKRSCFPTMTEEAKEVIEEFYVDLRSKGADEDAPVPVT
ARKLEAMVRLSEASARVRLSDTVEREDADRATDIVESCLKDIGVDPETGQFDADVVETGT
SKSQRDRIKNIKGLIADIEEEYQE--GAPVEEVLDRAG-EIGMDQGKAEEEIEKLRTKGE
VYEPKQGHLRTT-
[43] aD_Halorubrum_sp._C191
----MAQA-GTQ---DLTERFIQFYRNYYREEIGQLAQRYPNEQRSLYVSYDDLFQFDRD
LAEDFLNKPEQMREYAEEALRLYDLPADVSLGRAHVRIEDLPD--SVDIRGIRVHDDHIG
KLVSIQGIVRKATDVRPKVTEAAFECQRCGTMTYIPQSDGGFQEPHECQGCERQGPFRVN
FDQSEFVDSQKLRIQESPEGLRGGETPQSLDVDIVDDITGKVSPGDHVTCVGILHIEQVE
QGNEKSAIFDLYMDGVSIAIEDEEFEDMDITEADKRDIIELSERDDIYEAMVGSIAPAIY
GYEEEKLAMILQLFSGVTKHLPDGSRIRGDLHMLLIGDPGTGKCLKFDTNVTLADGREVP
IGDLVEDNLDDPKPIDDGVFDEVDFEVPSLQSDGTIGSARATKVWKREAPETMYRVETAS
GMELEVTPSHPLFVQTG-AGHVPRRADELDVGDRVAVASRAATDGG--------------
------------------------------------------------------------
------------------------------------------------------------
------------------------------------------------------------
-------------------IAVSGSQNTSVVE----------------------------
------------------------------------------------------------
--------------------------------------------------------EVRG
DSIESIERVESDEDWVYDLEVERTHNYVSNGVVSHNSQMISYVENIAPRSVYTSGKGSSA
AGL---------------------------------------------------------
------------------------------------------------------------
------------------------------------------------------------
------------------------------------------------------------
------------------------------------------------------------
------------------------------------------------------------
------------------------------------------------------------
------------------------------------------------------------
------------------------------------------------------------
----TAAAVRDDFGDGQQWSLEAGALVLADKGIAAVDELDKMDCVTGDALVSLA-DGRVE
RIDELAREAAEDGDVEELSN--GRHIRDVDL--DVWSMDEDGNLVERSVSAVHEYDAPSE
LTRVTTETGESLTATADHPFFVLDDGERVEREAAALDGGDWVYVPREIP----TKAADGG
AVAASGGNGPAAE-PGDGES----------VDAA---MAS---------------VLGYL
SGDGNVYYDRD------EGVYGVRFTNTDDDLLDDFERAAREAFDAEPVRPPSERRDGG-
----VETVRVTGKEHADAVLNAGMNLGRYDEKCFPTPVSTGSRAAKAAFVRALADSEGHV
DESAGNVRIASASRDLLRGTRNLLLGFGVSSQLQYRERDGGR-DVYYLTVTDADSLAAFR
RFVGFTATRKAEALDRVVDSADGGRTILDVVPEVGDALARSRESLRLHQRECGLDAVTYH
DFESGTANVSLHRADRILSAFEDRRERATEDVDALDA--TAAWETLSELRHRYHVSQSEL
AEGT-ALSQQQISREWGERDEVRRTVTERLREILTGVGETDLDDLREFVRGDVKWRRVES
VETVPPESTEHRGEVLRQRLADVIEGPVETAEERARDLLDRG-PVGETRSELSAALDAYG
VGQSDVASRLDVTQATVSRWLSGAVETDRLDDVREAVVEEVNAVKAELRSILARIEDGE-
RPRVYDLTVEETHNFVANGLVVHNSSDRSAMHEGLEQQ----------------------
------------------------------------------------------------
------------------------------------------------------------
------------------------------------------------------------
------------------------------------------------------------
------------------------------------------------------------
------------------------------------------------------------
------------------------------------------------------------
------------------------------------------------------------
------------------------------------------------------------
----------------------KISVSKAGINATLKARCSLLGAANPKYGRFDQYEPIGE
QIDLEPALISRFDLIFTVTDSPDPEHDSRLAKHIIKTNYAGELNTQREELASSEFTSEQV
AEVTEEVAPEIDSELLRKYIAHAKRSCFPTMTEEAKEVIEEFYVDLRSKGADEDAPVPVT
ARKLEAMVRLSEASARVRLSDTVEREDADRATDIVESCLKDIGVDPETGQFDADVVETGT
SKSQRDRIKNIKGLIADIEEEYQE--GAPVEEVLDRAG-EIGMDQGKAEGEIEKLRTKGE
VYEPKQGHLRTT-
[44] aD_Halorubrum_sp._CGM5_25_108B
----MAQA-GTQ---DLTERFIQFYRNYYREEIGQLAQRYPNEQRSLYVSYDDLFQFDRD
LAEDFLNKPEQMREYAEEALRLYDLPADVSLGRAHVRIEDLPD--SVDIRGIRVHDDHIG
KLVSIQGIVRKATDVRPKVTEAAFECQRCGTMTYIPQSDGGFQEPHECQGCERQGPFRVN
FDQSEFVDSQKLRIQESPEGLRGGETPQSLDVDIVDDITGKVSPGDHVTCVGILHIEQVE
QGNEKSAIFDLYMDGVSIAIEDEEFEDMDITEADKRDIIELSERDDIYEAMVGSIAPAIY
GYEEEKLAMILQLFSGVTKHLPDGSRIRGDLHMLLIGDPGTGKCLKFDTNVTLADGREVP
IGDLVEDNLDDPKPIDDGVFDEVDFEVPSLQSDGTIGSARATKVWKREAPETMYRVETAS
GMELEVTPSHPLFVQTG-AGHVPRRADELDVGDRVAVASRAATDGG--------------
------------------------------------------------------------
------------------------------------------------------------
------------------------------------------------------------
-------------------IAVSGSQNTSVVE----------------------------
------------------------------------------------------------
--------------------------------------------------------EVRW
DSIESIERVESDEDWVYDLEVERTHNYVSNGVVSHNSQMISYVENIAPRSVYTSGKGSSA
AGL---------------------------------------------------------
------------------------------------------------------------
------------------------------------------------------------
------------------------------------------------------------
------------------------------------------------------------
------------------------------------------------------------
------------------------------------------------------------
------------------------------------------------------------
------------------------------------------------------------
----TAAAVRDDFGDGQQWSLEAGALVLADKGIAAVDELDKMDCVTGDALVSLA-DGRVE
RIDELAREAAEDGDVEELSN--GRHIRDVDL--DVWSMDEDGNLVERSVSAVHEYDAPSE
LTRVTTETGKSLTATADHPFFVLDDGERVEREAAALDGGDWVYVPREIP----TKAADGG
AVAASGGNGPAAE-PGDGES----------VDAA---MAS---------------VLGYL
SGDGNVYYDRD------EGVYGVWFTNTDDDLLDDFERAAREAFDAEPVRPPSERRDGG-
----VETVRVTGKEHADAVLNAGMNLGRYDEKCFPTPVSTGSRAAKAAFVRALADSEGHV
DESAGNVRIASASRDLLRGTRNLLLGFGVSSQLQYRERDGGR-DVYYLTVTDADSLAAFR
RFVGFTTTRKAEALDRVVDSADGGRTILDVVPEVGDALARSRESLRLHQRECGLDAVTYH
DFESGTANVSLHRADRILSAFEDRRERATEDVDALDA--TAAWETLSELRHRYHVSQSEL
AEGT-ALSQQQISREWGERDEVRRTVTERLREILTGVGETDLDDLREFVRGDVKWRRVES
VETVPPESTEHRGEVLRQRLADVIEGPVETAEERARDLLDRG-PVGETRSELSAALDAYG
VGQSDVASRLDVTQATVSRWLSGAVETDRLDDVREAVVEEVNAVKAELRSILARIEDGE-
RPRVYDLTVEETHNFVANGLVVHNSSDRSAMHEGLEQQ----------------------
------------------------------------------------------------
------------------------------------------------------------
------------------------------------------------------------
------------------------------------------------------------
------------------------------------------------------------
------------------------------------------------------------
------------------------------------------------------------
------------------------------------------------------------
------------------------------------------------------------
----------------------KISVSKAGINATLKARCSLLGAANPKYGRFDQYEPIGE
QIDLEPALISRFDLIFTVTDSPDPEHDSRLAKHIIKTNYAGELNTQREELASSEFTSEQV
AEVTEEVAPEIDSELLRKYIAHAKRSCFPTMTEEAKEVIEEFYVDLRSKGADEDAPVPVT
ARKLEAMVRLSEASARVRLSDTVEREDADRATDIVESCLKDIGVDPETGQFDADVVETGT
SKSQRDRIKNIKGLIADIEEEYQE--GAPVEEVLDRAG-EIGMDQGKAEGEIEKLRTKGE
VYEPKQGHLRTT-
[45] ad_Halorubrum_sp._J07HR59
MTPYMAQA-GNQ---ELTERFITFYRNYYREEIAELAQQYPNEQRSLYVDYDDIFRFDHD
LAEDVRSQPDQMREYAEEALRLFDLPADVSLGQAHVRVRNLPD--AIDIRGIRVHDNHIG
KLVAVQGIIRKATDVRPKITEASFECQRCGTMTYIPQTDGEFQEPHECQGCERQGPFRVN
FDQSEFIDSQKLRIQESPEGLRGGETPQSIDADIVDDLTGKVTPGDHVTVTGVLHIEQQS
QGNEMSSVFDLYMDGVAVEIEDEEFEDMDINEDDVEQILELSAQPDIYDQVISSVAPSIY
GYEQEKLAMVLQLFSGVTKRLPDGSRTRGDFHMLLIGDPGTGKCVRADTEVQFADGRREQ
IGKFVERHLESPSAVDDGVYDDIDIAVSSVRADGSVVSRQATRVWKREAPSQMYQIRTAA
GSTIEVTPSHPLFVPSG-RGIRAVRAAALSEGMQVAAAPDSAGTHD--------------
------------------------------------------------------------
------------------------------------------------------------
------------------------------------------------------------
-------------------SGEVRSRNGDVVA----------------------------
------------------------------------------------------------
---------------------------------TK-AGG--AVAGQVPELGIGNSETVVT
DRVVSIEAVDPDYEWVYDIEVEGTHSYLSEGLVSHNSALLQYVRNIAPRSVYTSGKGSSA
AGL---------------------------------------------------------
------------------------------------------------------------
------------------------------------------------------------
------------------------------------------------------------
------------------------------------------------------------
------------------------------------------------------------
------------------------------------------------------------
------------------------------------------------------------
------------------------------------------------------------
----TAAAVQSDFGEGQQWTLEAGALVLADKGIAAVDELDKMRCVTGDTRVRLG-DGTES
QIGKLAREAARDGRIEQLSN--GRTIRGVDF--DAWTMTDDGRVVRRPVTAIHEYTAPDV
LRQVRLDTGATLTTTADHPFLVGEGADRVEKPAADLQAGDRVCVPRDGP----TVALDGG
STAVSGHNDPDSQIIDR------------GADVVYRTVESIDRVES---ASGPA----AP
EGENPKVYD---------------------------------------------------
------------------------------------------------------------
------------------------------------------------------------
------------------------------------------------------------
------------------------------------------------------------
------------------------------------------------------------
------------------------------------------------------------
------------------------------------------------------------
------LTVADTHNFVANGMVVHNSEDRSAMHEALEAQ----------------------
------------------------------------------------------------
------------------------------------------------------------
------------------------------------------------------------
------------------------------------------------------------
------------------------------------------------------------
------------------------------------------------------------
------------------------------------------------------------
------------------------------------------------------------
------------------------------------------------------------
----------------------EISISKAGINATLKSRCSLLGAANPKYGRFDRYEPIAE
QIDLEPALISRFDLIFTVTDEPDPEEDARLADHILQTNYAGELNTHREELVTSDFTAQEI
EDVTEDVTPEIEADLLRKYIAYSRRNCYPTMTDEARQAIKEFYVDLRSKGTGEDDPVPVT
ARKLEALVRLSEASARIRLSDSVEREDADRVIEIVRSCLQDIGVDPETGQFDADVVETGQ
SKSQRDRIKSIKELIPAVAEEYDEEPGAPVETVIERAD-EVGISADKAESEIDKLRTRGE
VYEPKGGYIRTT-
[46] AD_Halorubrum_sp._PV6
----MAQA-GNQ---DLTERFIQFYRNYYREAIGTLAQRYPNEQRSLYIDYDDLFQFDRD
LAEDFRTKPDQMREYAEEALRLYDLPADVSLGRAHVRIENLPE--GIDIRGIRVHDDHIG
RLVSIKGIVRKATDVRPKVTEAAFECQRCGTMTYIPQSDGGFQEPHECQGCERQGPFRVN
FDQSEFVDSQKLRIQESPEGLRGGETPQNIDVDIVDDITGKVSPGDHVTCVGVLHIEQVE
QGNEKSAIFDLYMDGVSIAIEDEEFEDMDITEADKREIIELSNREDIYEAMVGSIAPAIY
GYEEEKLAMILQLFSGVTKHLPDGSRIRGDLHMLLIGDPGTGKCLSGDTKVVLNDGREVP
IRELVERNLDDPKPVDDGVWDSVDFEVPALQADGTVGASRATKVWKREAPAEMYRVETAS
GRELDVTPSHPLFTQRD-GQFAPVRAEELEAGEFVATPTRLEVDANDALDIDFRRAQSHN
AVRLDAPERWTPACSRLVGYIVAEGYVEQRDDHSGFVSITNNDEGVLDDARSTLQDLNLE
TTTREPHDRKSARELLCSAGEFVSFLDEIDEALLKSSAEQRVPSSIAGASDEITAAFVKG
FIEGEGHVSASEGEITVASMSEVLLEGVRSLLLQHGITSQLHERHDGSYRLRISGAQFDR
YVTKIGFVTDRKQSAAEEHLETDQNTNVDVIPNV-GPTLRRLRDSLGLTQYECGVPRNTY
RHYEAGNRNPSRDALGRIIDAFEDACHS--------------------------------
-----------------------PVNSQSDALAKT-DGG--STVSDIAALRRLAEGDIRW
DQIESIEQVEPEDDWVYDLEVEGTHNYVSNGVISHNSQMISYVENIAPRSVYTSGKGSSA
AGL---------------------------------------------------------
------------------------------------------------------------
------------------------------------------------------------
------------------------------------------------------------
------------------------------------------------------------
------------------------------------------------------------
------------------------------------------------------------
------------------------------------------------------------
------------------------------------------------------------
----TAAAVRDDFGDGQQWSLEAGALVLADKGIAAVDELDKMDCVTGDSLVSLA-DGRVE
RIDELAREAAQSGDIEDLSN--GRKIRDVDL--DVWSMDEDGRLVERPVRSVHEYDAPSK
LTRVTMETGESLTATADHPFFVLDGGERAECEAAALDEGDWVYVPREIP----TKAADGA
GAVAATGGTADAA-EVVGD--------DGEVSAA---MAS---------------VLGYL
SGDGNVYYDRD------EGVYGVRFTNTDEELLDDFERTAREAFDAAPVRPPSEKREGG-
----AETVRVTGKEHADAVLDAGMNLGRYDEKCFPAPVSAGGRAAKAAFVRALADSEGHV
DESAGNVRIASASRDLLRGTRTLLLQFGVSSQLQRSERNGGR-DVYYLTVTDADSLAAFR
RFVGFTATRKAEALDRVVDSADGDRTILDVIPAIDGVLARCRESLRLHQRECGLNAVTYH
DFERGDANVSLDRAGRVLTAFEERRERADEDRRRLNE--ELTWETLSELRHRYHVSQSDL
AEGT-ALSQQRISRNWGDSDEVRRAVTERLREILTRVAETDLDDLREFVRGDVKWRRVES
VETVPPESTEHRGEVLRQRLADVIGGPVETAEERARELLDRD-PVGETRTELSAALDAYC
VSQAAVTPRLDVSQATVSRWLSGTVETDRLDDLREAVAAEVDAVKAELRSILARIEDGE-
RPKVYDLTVEETHNFVANGLVVHNSSDRSAMHEGLEQQ----------------------
------------------------------------------------------------
------------------------------------------------------------
------------------------------------------------------------
------------------------------------------------------------
------------------------------------------------------------
------------------------------------------------------------
------------------------------------------------------------
------------------------------------------------------------
------------------------------------------------------------
----------------------KISVSKAGINATLKARCSLLGAANPKYGRFDQYEPIGE
QIDLEPALISRFDLIFTVTDSPDPEHDSRLAKHIIKTNYAGELNTQREELATSEFTSEQV
AEVTEEVAPEIDAELLRKYIAHAKRSCYPTMTEEAKELIEEFYVDLRSKGADEDAPVPVT
ARKLEAMVRLSEASARVRLSDTVEREDADRATDIVESCLKDIGVDPETGQFDADVVETGT
SKSQRDRIKNIKTLIADIESEFEE--GAPIEEVLDRAD-EIGMDSSKAEQEIEKLRTKGE
VYEPKQGHLRTT-
[47] aD_Halorubrum_sp._SD683
----MAQA-GTQ---DLTERFIQFYRNYYREEIGQLAQRYPNEQRSLYVSYDDLFQFDRD
LAEDFLNKPEQMREYAEEALRLYDLPADVSLGRAHVRIEDLPD--SVDIRGIRVHDDHIG
KLVSIQGIVRKATDVRPKVTEAAFECQRCGTMTYIPQSDGGFQEPHECQGCERQGPFRVN
FDQSEFVDSQKLRIQESPEGLRGGETPQSLDVDIVDDITGKVSPGDHVTCVGILHIEQVE
QGNEKSAIFDLYMDGVSIAIEDEEFEDMDITEADKRDIIELSERDDIYEAMVGSIAPAIY
GYEEEKLAMILQLFSGVTKHLPDGSRIRGDLHMLLIGDPGTGKCLKFDTNVTLADGREVP
IGDLVEDNLDDPKPIDDGVFDEVDFEIPSLQSDGTIGSARATKVWKREAPETMYRVETAS
GMELEVTPSHPLFVQTG-AGHVPRRADELDVGDRVAVASRAATDGG--------------
------------------------------------------------------------
------------------------------------------------------------
------------------------------------------------------------
-------------------IAVSGSQNTSVVE----------------------------
------------------------------------------------------------
--------------------------------------------------------EVRW
DSIESIERVESDEDWVYDLEVERTHNYVSNGVVSHNSQMISYVENIAPRSVYTSGKGSSA
AGL---------------------------------------------------------
------------------------------------------------------------
------------------------------------------------------------
------------------------------------------------------------
------------------------------------------------------------
------------------------------------------------------------
------------------------------------------------------------
------------------------------------------------------------
------------------------------------------------------------
----TAAAVRDDFGDGQQWSLEAGALVLADKGIAAVDELDKMDCVTGDALVSLA-DGRVE
RIDELAREAAEDGDVEELSN--GRHIRDVDL--DVWSMDEDGNLVERSVSAVHEYDAPSE
LTRVTTETGESLTATADHPFFVLDDGERVEREAAALDGGDWVYVPREIP----TKAADGG
AVAASGGNGPAAE-PGDGES----------VDAA---MAS---------------VLGYL
SGDGNVYYDRD------EGVYGIRFTNTDDDLLDDFERAAREAFDAEPVRPPSERRDGG-
----VETVRVTGKEHADAVLNAGMNLGRYDEKCFPTPVSTGGRAAKAAFVRALADSEGHV
DESAGNVRIASASRDLLRGTRNLLLGFGVSSQLQYRERDGGR-DVYYLTVTDADSLAAFR
RFVGFTATRKAEALDRVVDSADGGRTILDVVPDVGDALARSRESLRLHQRECGLDAVTYH
DFESGTANVSLHRADRILSAFEDRRERATEDVDALDA--TAAWETLSELRHRYHVSQSEL
AEGT-ALSQQQISREWGERDEVRRTVTERLREILTGVGETDLDDLREFVRGDVKWRRVES
VETVPPESTEHRGEVLRQRLADVIEGPVETAEERARDLLDRG-PVGETRSELSAALDAYG
VGQSDVASRLDVTQATVSRWLSGAVETDRLDDVREAVVEEVNAVKAELRSILARIEDGE-
RPRVYDLTVEETHNFVANGLVVHNSSDRSAMHEGLEQQ----------------------
------------------------------------------------------------
------------------------------------------------------------
------------------------------------------------------------
------------------------------------------------------------
------------------------------------------------------------
------------------------------------------------------------
------------------------------------------------------------
------------------------------------------------------------
------------------------------------------------------------
----------------------KISVSKAGINATLKARCSLLGAANPKYGRFDQYEPIGE
QIDLEPALISRFDLIFTVTDSPDPEHDSRLAKHIIKTNYAGELNTQREELASSEFTSEQV
AEVTEEVAPEIDSELLRKYIAHAKRSCFPTMTEEAKELIEEFYVDLRSKGADEDAPVPVT
ARKLEAMVRLSEASARVRLSDTVEREDADRATDIVESCLKDIGVDPETGQFDADVVETGT
SKSQRDRIKNIKGLIADIEEEYQE--GAPVEEVLDRAG-EIGMDQGKAEGEIEKLRTKGE
VYEPKQGHLRTT-
[48] aD_Halorubrum_sp._SD690R
----MAQA-GTQ---DLTERFIQFYRNYYREEIGQLAQRYPNEQRSLYVSYDDLFQFDRD
LAEDFLNKPEQMREYAEEALRLYDLPADVSLGRAHVRIEDLPD--SVDIRGIRVHDDHIG
KLVSIQGIVRKATDVRPKVTEAAFECQRCGTMTYIPQSDGGFQEPHECQGCERQGPFRVN
FDQSEFVDSQKLRIQESPEGLRGGETPQSLDVDIVDDITGKVSPGDHVTCVGILHIEQVE
QGNEKSAIFDLYMDGVSIAIEDEEFEDMDITEADKRDIIELSERDDIYEAMVGSIAPAIY
GYEEEKLAMILQLFSGVTKHLPDGSRIRGDLHMLLIGDPGTGKCLKFDTNVTLADGREVP
IGDLVEDNLDDPKPIDDGVFDEVDFEIPSLQSDGTIGSARATKVWKREAPETMYRVETAS
GMELEVTPSHPLFVQTG-AGHVPRRADELDVGDRVAVASRAATDGG--------------
------------------------------------------------------------
------------------------------------------------------------
------------------------------------------------------------
-------------------IAVSGSQNTSVVE----------------------------
------------------------------------------------------------
--------------------------------------------------------EVRW
DSIESIERVESDEDWVYDLEVERTHNYVSNGVVSHNSQMISYVENIAPRSVYTSGKGSSA
AGL---------------------------------------------------------
------------------------------------------------------------
------------------------------------------------------------
------------------------------------------------------------
------------------------------------------------------------
------------------------------------------------------------
------------------------------------------------------------
------------------------------------------------------------
------------------------------------------------------------
----TAAAVRDDFGDGQQWSLEAGALVLADKGIAAVDELDKMDCVTGDALVSLA-DGRVE
RIDELAREAAEDGDVEELSN--GRHIRDVDL--DVWSMDEDGNLVERSVSAVHEYDAPSE
LTRVTTETGESLTATADHPFFVLDDGERVEREAAALDGGDWVYVPREIP----TKAADGG
AVAASGGNGPAAE-PGDGES----------VDAA---MAS---------------VLGYL
SGDGNVYYDRD------EGVYGIRFTNTDDDLLDDFERAAREAFDAEPVRPPSERRDGG-
----VETVRVTGKEHADAVLNPGMNLGRYDEKCFPTPVSTGSRAAKAAFVRALADSEGHV
DESAGNVRIASASRDLLRGTRNLLLGFGVSSQLQYRERDGGR-DVYYLTVTDADSLAAFR
RFVGFTATRKAEALDRVVDSADGGRTILDVVPDVGDALARSRESLRLHQRECGLDAVTYH
DFESGTANVSLHRADRILSAFEDRRERATEDVDALDA--TAAWETLSELRHRYHVSQSEL
AEGT-ALSQQQISREWGERDEVRRTVTERLREILTGVGETDLDDLREFVRGDVKWRRVES
VETVPPESTEHRGEVLRQRLADVIEGPVETAEERARDLLDRG-PVGETRSELSAALDAYG
VGQSDVASRLDVTQATVSRWLSGAVETDRLDDVREAVVEEVNAVKAELRSILARIEDGE-
RPRVYDLTVEETHNFVANGLVVHNSSDRSAMHEGLEQQ----------------------
------------------------------------------------------------
------------------------------------------------------------
------------------------------------------------------------
------------------------------------------------------------
------------------------------------------------------------
------------------------------------------------------------
------------------------------------------------------------
------------------------------------------------------------
------------------------------------------------------------
----------------------KISVSKAGINATLKARCSLLGAANPKYGRFDQYEPIGE
QIDLEPALISRFDLIFTVTDSPDPEHDSRLAKHIIKTNYAGELNTQREELASSEFTSEQV
AEVTEEVAPEIDSELLRKYIAHAKRSCFPTMTEEAKELIEEFYVDLRSKGADEDAPVPVT
ARKLEAMVRLSEASARVRLSDTVEREDADRATDIVESCLKDIGVDPETGQFDADVVETGT
SKSQRDRIKNIKGLIADIEEEYQE--GAPVEEVLDRAG-EIGMDQGKAEGEIEKLRTKGE
VYEPKQGHLRTT-
[49] AD_Halorubrum_sp._T3
----MAQA-GTQ---DLTERFIQFYRNYYREEIGQLAQRYPNEQRSLYVSYDDLFQFDRD
LAEDFLNKPEQMREYAEEALRLYDLPADVSLGRAHVRIEDLPE--SVDIRGIRVHDDHIG
KLVSIQGIVRKATDVRPKVTEAAFECQRCGTMTYIPQSDGGFQEPHECQGCERQGPFRVN
FDQSEFVDSQKLRIQESPEGLRGGETPQSIDVDIVDDITGEVSPGDHVTCVGVLHIEQVE
QGNEKSAIFDLYMDGVSIAIEDEEFEDMDITEADKRDIIELSERDDIYEAMVGSIAPAIY
GYEEEKLAMILQLFSGVTKHLPDGSRIRGDLHMLLIGDPGTGKCQKYDTEVTLADGTERA
LGDIVESNLEDPIEVDDGVYEPVDVGVQTVTESGAVETGTATKVWKREAPDRMHRILMAS
GREVEVTPSHPLFKQLN-RGLSPRRADQLAEGDLIAVPGNIDADWDDSLDVSFQQVEAYN
ANSFTPPTRVDPTLARLLGYIIAEGHTYL-SGSSAATEVTNVDEEILTDVENCFRELGVR
WSRLEKWDHETAEIVRCSSLEFVRFLRELEPAILKNSENQLVPDCLKRASPENKKEFLQA
YVDSEGTVSPKEREITVSSMSRELLTGVQTLLLAFGIQSHLRKRHNDSHRLRISGRDFVK
YVDEIGFVTDRKATASKAFDDVPENTNTDVIPGL-SDDLRQIREALALSQFDIGLPRPTY
QHYERGDRNPSRASLRAVVDTFETRLDWLREKRGELLDGDWQAVETLREELNISQKVLSE
GMDVSQTAISYYERNDVAPDGGQTADAKDVILDRL-DEAL-SVSQDISELDRLCTNDVHW
DRIESIESVDPDYEWVYDLEVRDTHTYLGNSVVSHNSQMISYVENIAPRSVYTSGKGSSA
AGL---------------------------------------------------------
------------------------------------------------------------
------------------------------------------------------------
------------------------------------------------------------
------------------------------------------------------------
------------------------------------------------------------
------------------------------------------------------------
------------------------------------------------------------
------------------------------------------------------------
----TAAAVRDDFGDGQQWSLEAGALVLADKGIAAVDELDKMDCVTGDTLVSLA-DGRVE
RIDELAREAAEDGDIEELSN--GRRVRDVDL--DVWSMDGDGNLVERPVSAVHEYDAPSE
LTRVTMETGESLTATADHPFFVLDDGERVEREAAALDDGDWVYVPREIP----TKAADGG
AVAANGGDRPVTE-PVDSERID-----TDGVDPA---MAS---------------VLGYL
SGDGNVYYDRD------EGVYGVRFTNADDELLDDFERAARAAFDAEPTRPPSEKRDDG-
----VETVRVTGKEHADAVLDAGMNLGGYDEKCFPTPVSTGSRAAKAAFIRALADSEGHV
DESAGNVRIASASRDLLRGTRNLLLGFGVSSQLQRRERNEGR-DVYYLTVTDADSLAAFR
RYVGFTATRKAAALDRVVDSAGGGRTILDVVPEVGDVLARCRDSLRLHQRECGLEAVTYH
DFESGGANVSLHRARQVLVAFEERREAATEDRRRLDE--KPTWEMFSELRERYHVSQSEL
ADGT-TLSQQQISREWGESEEVRRTVTERLREILTGVAETDFDDLREFVRGDVKWRQVES
VETVPPESTEHRGEVLRQHLADVIGGPVDTAETRARELLDRG-PVGETRSELSAALDAYG
VSQADVASRLDVSQATVSRWLSGAVETDRLGDVREAVASEVTAVREDLRSILTRIDDGE-
RPRVYDLTVEGTHNFVANGLVVHNSSDRSAMHEGLEQQ----------------------
------------------------------------------------------------
------------------------------------------------------------
------------------------------------------------------------
------------------------------------------------------------
------------------------------------------------------------
------------------------------------------------------------
------------------------------------------------------------
------------------------------------------------------------
------------------------------------------------------------
----------------------KISVSKAGINATLKARCSLLGAANPKYGRFDQYEPIGE
QIDLEPALISRFDLIFTVTDSPDPEHDSRLAKHIIKTNYAGELNTQREELASSEFTSEQV
AEVTEEVAPEIDSELLRKYIAHAKRSCFPTMTDEAKELIEEFYVDLRSKGADEDAPVPVT
ARKLEAMVRLSEASARVRLSDTVEREDADRATDIVESCLKDIGVDPETGQFDADVVETGT
SKSQRDRIKNIKGLIADIEEEYEE--GAPVDEVLDRAG-EIGMDPGKAEQEIEKLRTKGE
VYEPKQGHLRTT-
[50] AD_Halorubrum_terrestre_JCM_10247
----MAQA-GTQ---DLTERFIQFYRNYYREEIGQLAQRYPNEQRSLYVSYDELFQFDRD
LAEDFLNKPEQMREYAEEALRLYDLPADVSLGRAHVRIEDLPE--SVDIRGIRVHDDHIG
KLVSIQGIVRKATDVRPKVTEAAFECQRCGTMTYIPQSDGGFQEPHECQGCERQGPFRVN
FDQSEFVDSQKLRIQESPEGLRGGETPQSIDVDIVDDITGEVSPGDHVTCVGVLHIEQVE
QGNEKSAIFDLYMDGVSIAIEDEEFEDMDITEADKRDIIELSERDDIYEAMVGSIAPAIY
GYEEEKLAMILQLFSGVTKHLPDGSRIRGDLHMLLIGDPGTGKCQKYDTEVTLADGTERA
IGDIVESNLEDPIEVDDGVYEPVDIGVQTVTESGAVETGTATKIWKREAPDRMHRISMAS
GREVEVTPSHPLFKQLN-RGLSPRRADQLAEGDLIAVPGNIDADWDDSLDVSFQQVEAYN
ANSFTPPTRVDPTLARLLGYIIAEGHTYV-SGSSAATEVTNVDEEILTDVENCFRELGVR
WSRLEKWDHETAEIVRCSSLEFVRFLRELEPAILKNSENQLVPDCLKRASPENKKEFLQA
YVDSEGTVSPKEREITVSSMSRELLTGVQTLLLAFGIQSHLRKRHNDSHRLRISGRDFVK
YVDEIGFVTDRKATASKAFDDVPENTNTDVIPGL-SDDLRQIREALALSQFDIGMPRPTY
QHYERGDRNPSRASLRAVVDTFETRLDWLREKRGELLDGDWQAVETLREELNISQKVLSE
GMDVSQTAISYYERNDVAPDGGQTADAKDVILDRL-DEAL-SVSQDISELDRLCANDVHW
DRIESIESVEPDYEWVYDLEVADTHTYLGNGVVSHNSQMISYVENIAPRSVYTSGKGSSA
AGL---------------------------------------------------------
------------------------------------------------------------
------------------------------------------------------------
------------------------------------------------------------
------------------------------------------------------------
------------------------------------------------------------
------------------------------------------------------------
------------------------------------------------------------
------------------------------------------------------------
----TAAAVRDDFGDGQQWSLEAGALVLADKGIAAVDELDKMDCVTGDTLVSLA-DGRVE
RIDELAREAAEDGDIEQLSN--GRRVRDVDL--DIWSMDEDGRLVERPVSAVHEYDAPSE
LTRVTMETGESLAATADHPFFVLDDGERVEREAAALDDGDWVYVPREIP----TKAADGG
TVAASGGEGPAVE-SPDGVD-------AVAVDAA---MAS---------------VLGYL
SGDGNVYYDRD------EGVYGVRFTNADDELLDDFERAAREAFDAEPTRPPSEQRDDG-
----VETVRVTGKEHADAVLDAGMNLGRYDGKCFPTPVSTGSRAAKAAFVRALADSEGHV
DESAGNVRIASASRDLLEGARNLLLQFGVSSQLQHRERNGGR-DVYYLTVTDADSLAAFR
RYVGFTATQKAEALDCVVDSGGGGRTILDVVPEVGDVLARCRDSLRLHQRECGLDAGTYH
GFESGAANVSLHRARRILAAFEERREAVDDDLSVLDA--TPTWETLSELRERYHVSQSEL
ADGT-ALSQQQISREWGESEAVRRTVTERLREILTEVAETDLDDLREFVRGDVKWRRVES
VDTVPPESTEHRGEVLRQRLADVIGGPVETAKERARDLLDRG-PVGETRGELSAALDAYG
VSQSAVASRLDVTQATVSRWLSGTVETDRLGDVREAVSEEVDAVKEELRSVLARIDDGE-
RPRVYDLTVEGTHNFVANGLVVHNSSDRSAMHEGLEQQ----------------------
------------------------------------------------------------
------------------------------------------------------------
------------------------------------------------------------
------------------------------------------------------------
------------------------------------------------------------
------------------------------------------------------------
------------------------------------------------------------
------------------------------------------------------------
------------------------------------------------------------
----------------------KISVSKAGINATLKARCSLLGAANPKYGRFDQYEPIGE
QIDLEPALISRFDLIFTVTDSPDPEHDSRLAKHIIKTNYAGELNTQREELASSEFTSEQV
AAVTEEVAPEIDSELLRKYIAHAKRSCFPTMTDEAKDLIEEFYVDLRSKGADEDAPVPVT
ARKLEAMVRLSEASARVRLSDTVEREDADRATDIIESCLKDIGVDPETGQFDADVVETGT
SKSQRDRIKNIKGLIADIEEEYEE--GAPVDEVLDRAG-EIGMDPGKAEQEIEKLRTKGE
VYEPKQGHLRTT-
[51] aD_Halorubrum_trapanicum_CBA1232
----MAQA-GTQ---DLTERFIQFYRNYYREEIGQLAQRYPNEQRSLYVSYDDLFQFDRD
LAEDFLNKPEQMREYAEEALRLYDLPADVSLGRAHVRIEDLPE--SVDIRGIRVHDDHIG
KLVSIQGIVRKATDVRPKVTEAAFECQRCGTMTYIPQSDGGFQEPHECQGCERQGPFRVN
FDQSEFVDSQKLRIQESPEGLRGGETPQSLDVDIVDDITGEVSPGDHVTCVGVLHIEQVE
QGNEKSAIFDLYMDGVSIAIEDEEFEDMDITEADKRDIIELSERDDIYEAMVGSIAPAIY
GYEEEKLAMILQLFSGVTKHLPDGSRIRGDLHMLLIGDPGTGKCLKYNTKVTLTDGREVP
IGDLVEENLDDPKPVDDGVFDEVNFEVPSLQSDGTIGSARATKVWKREAPETMYRIETTS
GTELEVTPSHPLFVQDG-ARHVPRRADELNVGDCVAVAPRAATDGG--------------
------------------------------------------------------------
------------------------------------------------------------
------------------------------------------------------------
-------------------VAASGGQNTSVVE----------------------------
------------------------------------------------------------
--------------------------------------------------------EVRL
ESIASIKQVKSEDDWVYDLEVAETHNYVSNGVVSHNSQMISYVENIAPRSVYTSGKGSSA
AGL---------------------------------------------------------
------------------------------------------------------------
------------------------------------------------------------
------------------------------------------------------------
------------------------------------------------------------
------------------------------------------------------------
------------------------------------------------------------
------------------------------------------------------------
------------------------------------------------------------
----TAAAVRDDFGDGQQWSLEAGALVLADKGIAAVDELDKMDCVTGDALVTLA-DGRVE
RIDELAREAAEDGDVEELSN--GRRVRDVDL--DVWSMDEDGNLVERPVSAVHEYDAPSE
LTRVTTETGESLTATADHPFFVLDDGERVEREAAALDDGDWVYVPREIP----TKAADGA
GAAAMAGGVGSVE-PLDDGSVD-----ADGVDAA---MAS---------------VLGYL
SGDGNVFYDRD------EGVYGVRFTNADDELLDDFERAARAAFDAEPVRPPSEKRDDG-
----VETVRITGKEHADAVLDAGMNLGRYDEKCFPTPVSAGSRAAKAAFVRALADSEGHV
DESAGNVRIASASRDLLEGTRSLLLGFSVSSQLQHRERDGGR-DVYYLTVTDADSLAAFR
RYVGFTATRKAAALDRVVDAADGDRTILDVVPEVDDVLARCRDSLRLYQSECGLDAVTYH
DFETGAANISLHRARQVLAAFENRLETAAADRDALDE--TPTWETLSELRRRYHVSQSEL
AEGT-TLSQQQISREWGERDEVRRAVTERLREILTEVAETDLDDLREFVRGDVKWRRVES
VETVPPESTEHRGEVLRQRLADVIGGSVDTAEERARELLDRG-PVGETRAELSAALDAYE
ISQADVASRLDVSQATVSRWLSGAVETDRLGDLREAVAAEVDAVKTELRSILARIEDGR-
RPKVYDLTVEGTHNFVANGLVVHNSSDRSAMHEGLEQQ----------------------
------------------------------------------------------------
------------------------------------------------------------
------------------------------------------------------------
------------------------------------------------------------
------------------------------------------------------------
------------------------------------------------------------
------------------------------------------------------------
------------------------------------------------------------
------------------------------------------------------------
----------------------KISVSKAGINATLKARCSLLGAANPKYGRFDQYEPIGE
QIDLEPALISRFDLIFTVTDSPDPEHDSRLAKHIIKTNYAGELNTQREELASSEFTSEQV
AEVTEEVAPEIDSELLRKYIAHAKRSCFPTMTDEAKELIEEFYVDLRSKGADEDAPVPVT
ARKLEAMVRLSEASARVRLSDTVEREDADRATDIVESCLKDIGVDPETGQFDADVVETGT
SKSQRDRIKNIKALIADIEEEYEE--GAPVDEVIDRAG-EIGMDPGKAEQEIEKLRTKGE
VYEPKQGHLRTT-
[52] D_Haloferax_larsenii_CDM_5
----MSQA-PQN-R-ELTERFIQFYRNYYREEIGDLAQQYPKEKRSLYIDYDDLYNFDPE
LADDYVTKPGQYQEYAEEALRLFDLPADVKLGQAHVRMRNLPD--AIDIRNIRVNDDHIG
TLISVQGIVRKATDVRPKITEAAFECQRCGTMSYIPQGDGGFQEPHECQGCERQGPFRIE
FDQSNFVDSQKLRVQESPEGLRGGETPQSIDINLADDVTGKVTAGDHVTVVGILHIEQQT
SGNEKTPVFDYYMEGIALSIEDEEFEDMEITDDDVAEIVELSNEPNIYEKMVDSVAPAIY
GYEQEKLAMILQLFSGVTKHLPDGSRIRGDLHMLLIGDPGTGK-----------------
------------------------------------------------------------
------------------------------------------------------------
------------------------------------------------------------
------------------------------------------------------------
------------------------------------------------------------
------------------------------------------------------------
------------------------------------------------------------
------------------------------------------------------------
------------------------------------SQMLSYIRHIAPRSVYTSGKGSSS
AGL---------------------------------------------------------
------------------------------------------------------------
------------------------------------------------------------
------------------------------------------------------------
------------------------------------------------------------
------------------------------------------------------------
------------------------------------------------------------
------------------------------------------------------------
------------------------------------------------------------
----TAAAVRDDFGDGQQWTLEAGALVLADKGIAAVDELDKMRCVTGDSLVHLA-DGGIR
RIRDLAHDAARTGSIEELPN--GRTIRNVDA--EAWTMAEDGTLVTRPVTAIHEYDAPDE
LTQVTLQSGEQLTAIHDHPFITYEDGERVEKPAEEVSPGDWVYVPRHLS----PRTTDGG
IVTAEPTTEA-------TT---TTT--ERGLSPA---LGA---------------VLGYL
SGDGNVYYDQE------AGSYGIRFTNKEEELLADFEQVCRDAFDAEPVRPLSEQRSDG-
----VETVRLPGREYADAVLEAGMNLEVYDGKAFPSAVSEASLAAKAAFIRAMADSEGCV
DTDTGNVKISSSSYELLLGIKSLLLEFGVTTQIQHRERSGER-DLYVLAVTAADSLRRFN
RHIGFTLGRKQSALEEVCESASGDRTILDVIPSCGGVLSSLRDSLRLHVSECGLVDATYC
NFENGDANISFSCAQTVLNTFESRTSEAKSDAERLSG--SCDWGSISDIKERYHVSQSEL
ATGT-SFSQQQISRLWGEDSELKAVARDRLQEIVEKVAATDLEPFRRLVRGDVKWRHVKA
VETVDQCDVDDRIKLLKHELAELLGVEVDAAVEHAQQLLDHE-QDANDWDELRTELDHYG
VSFAAIARDLGVAGSTVSRWFNGVVETDRFGDVAEVAESRFSDIRSEVQRLLNAIESRS-
GPKVYDLTVEGTHNFVANGMIVHNSEDRSAMHEGLEQQ----------------------
------------------------------------------------------------
------------------------------------------------------------
------------------------------------------------------------
------------------------------------------------------------
------------------------------------------------------------
------------------------------------------------------------
------------------------------------------------------------
------------------------------------------------------------
------------------------------------------------------------
----------------------QISVSKAGINATLKSRCSLLGAANPKYGRFDQYEPIGE
QIDLEPALISRFDLIFTVTDDPDPDTDAELAEHIIKTNYAGELNTQRTNVANSEFTEEQV
NSVTDEVAPDIDAELLRKYIAYSKRTCYPTLTEEAKNIIRDFYVDFRARGADEDAPVPVT
ARKLEALVRLSEASARVRLSDKVTAEDAERVTGIVESCLRDIGMDPETGEFDADIVETGR
SKTQRDRIKNLLELIRNMQEEYEE--GAPHEEVVERANAELNMDEKTVGDQLEKLKMKGD
IYEPRGDVYRAT-
[53] D_Halonotius_sp._J07HN6
----MAQA-SNQ---ELTDRFIQFYRNYYRDEIGELAQQYPNEKRSLYIDYDDLYQFDAD
LAEDYRSQPDQLQEYAEEALRLYDLPADVKLGNAHVRLRNLPE--HVDIRGIRVHDNHIG
KLISVQGIVRKATDVRPKITDSAFECQRCGTMNYIPQQDGEFQEPHECQGCERQGPFRIN
FDQSEFVDAQKIRVQESPEGLRGGETPQSIDMNVEDDITGEVTPGDHVTAVGVLHIEQMS
DGNEKSSLFDIYMDGVAITIEDEEFENMDIEQEDIETIMELSEEPDLYERMVGSVAPSIY
GYDEEKLAMILQLFSGVTKNLPDGSRIRGDLHMLLIGDPGTGK-----------------
------------------------------------------------------------
------------------------------------------------------------
------------------------------------------------------------
------------------------------------------------------------
------------------------------------------------------------
------------------------------------------------------------
------------------------------------------------------------
------------------------------------------------------------
------------------------------------SQMLSYIRNIAPRSVYTSGKGSSS
AGL---------------------------------------------------------
------------------------------------------------------------
------------------------------------------------------------
------------------------------------------------------------
------------------------------------------------------------
------------------------------------------------------------
------------------------------------------------------------
------------------------------------------------------------
------------------------------------------------------------
----TAAAVRDDFGEGQQWTLEAGALVLADKGIAAVDELDKMRCVTGDTLVHLG-DGRIR
RIGAVAAEAAEAGEIEELPN--GKTIRGTDL--TVWTMTDDGSVVRRPVSAIHEYDAPES
LTDVTLASGERLTATADHPFFVREDGHRRERAASDLQPGDWVYVPRSVP----APASDGG
TTTAPPATPK--------AAASTTA--AAGMSPD---LGA---------------VLGYL
VGDGNVYYDRS------EGSYGIRFINSEEPLLADFERACAVAFDGSPTRPPSEQRDDG-
----VETVRLHGKQYADAVLDAGLNLESYDGKPFPTGVTGGSRETKAAFVRALADSEGSV
DPTAGNVRIVSASDELLVGTKELLLEFDISAQIQHRERADGR-DVYVLTITDAESLAAYA
RQIGFTLERKRDALDTVVEAASGDRTILDVIPGAGTGFARCASRLRLYQRECGINAATYC
EFETETANVSIHRARRILDAFETRRRRAERDAEELREADRVSWDRLDELKTRYHVTQDEL
ADGT-AYRQQQISADWGASDELRRTVRDRLESVIADVAATDLSAFRALVRGDVKWRQVEA
VEAVSADAVDDREPIHRQALADILGGKTESVVERARTLLDAE-PETDSWESLREELERHG
VSFADVAADLDVTPSTVSRWFGGVVETDRLPEVRAVAADRIATVREEVRGLVDAIDATE-
TPSVYDLTVEGTHNFIANGMVVHNSEDRSAMHEALEQQ----------------------
------------------------------------------------------------
------------------------------------------------------------
------------------------------------------------------------
------------------------------------------------------------
------------------------------------------------------------
------------------------------------------------------------
------------------------------------------------------------
------------------------------------------------------------
------------------------------------------------------------
----------------------QISISKAGINATLKSRCSLLGAANPKYGRFDQYEPIGE
QIDLEPALISRFDLIFTVTDEPDPERDGNLADHILKTNYAGELNTQRERIATSEYTQEEV
DDVTEEVAPEIEPDLLRKYIAHAKRSCYPTMTDEAKAAIREFYVDLRSKGADEDAPIPVT
ARKLEALVRLAEASARVRLSDTVEEEDAERSVDIVRSCLQDIGVDPETGQFDADVVETGT
SKTQRDRIKNIKGLISDIEEEFDE--GAPIAEVLDRAD-EIGMDASKAEQEIEKLRRKGE
VYEPKQDHLRTT-
[54] D_Halorubrum_arcis_JCM_13916
----MAQA-GTQ---DLTERFIQFYRNYYREEIGQLAQRYPNEQRSLYVSYDELFQFDRD
LAEDFLNKPEQMREYAEEALRLYDLPADVSLGRAHVRIEDLPE--SVDIRGIRVHDDHIG
KLVSIQGIVRKATDVRPKVTEAAFECQRCGTMTYIPQSDGGFQEPHECQGCERQGPFRVN
FDQSEFVDSQKLRIQESPEGLRGGETPQSIDVDIVDDITGEVSPGDHVTCVGVLHIEQVE
QGNEKSAIFDLYMDGVSIAIEDEEFEDMDITEADKRDIIELSERDDIYEAMVGSIAPAIY
GYEEEKLAMILQLFSGVTKHLPDGSRIRGDLHMLLIGDPGTGK-----------------
------------------------------------------------------------
------------------------------------------------------------
------------------------------------------------------------
------------------------------------------------------------
------------------------------------------------------------
------------------------------------------------------------
------------------------------------------------------------
------------------------------------------------------------
------------------------------------SQMISYVENIAPRSVYTSGKGSSA
AGL---------------------------------------------------------
------------------------------------------------------------
------------------------------------------------------------
------------------------------------------------------------
------------------------------------------------------------
------------------------------------------------------------
------------------------------------------------------------
------------------------------------------------------------
------------------------------------------------------------
----TAAAVRDDFGDGQQWSLEAGALVLADKGIAAVDELDKMDCVTGDALVSLA-DGRVE
RIDELAREAAEDGEVEELSN--GRRVRDVDL--DVWSVDEDGNLVERSVSAVHEYDAPSE
LTRVTTETGESLTATADHPFFVLDDGERVEREAAALDAGDWVYVPREIP----TKAADGG
AVAASGEAGPAAG-SGEGEGID-----ADGVDAA---VAS---------------VLGYL
SGDGNVYYDRE------EGVYGVRFTNADDELLDDFERAAREAFDAEPTRPPSERRDDG-
----VETVRVTGKEHADAVLDAGMNLGRYDGKCFPTPVSSGSRAAKAAFVRALADSEGHV
DESAGNVRIASASRDLLRGTRNLLLQFGVSSQLQHRERDAGR-DVYYLTVTDADSLAAFR
RYVGFTAARKAEALDRVVDAADGDRTVLDVVPEIDGTLGRCRESLRLHQSECGLDAVAYH
DFESGSANVSLHRAERILATFEDRRERAAEDADALDE--TTAWETLSELRERYHVSQSEL
ADGT-ALSQQQISREWGESEAVRGTVTQRLRELLTGVAETDLEALREFVRGDVKWRRVES
VETVPPESTEHRGEVLRQRLADVIGGPVETVEERARDLVDRA-RVGETRGELSAALDAYG
VSQSAVASRLDVTQATVSRWLSGTVETDRLGDVREAVSEEVDAVKEELRSVLARIDDGE-
RPRVYDLTVEGTHNFVANGLVVHNSSDRSAMHEGLEQQ----------------------
------------------------------------------------------------
------------------------------------------------------------
------------------------------------------------------------
------------------------------------------------------------
------------------------------------------------------------
------------------------------------------------------------
------------------------------------------------------------
------------------------------------------------------------
------------------------------------------------------------
----------------------KISVSKAGINATLKARCSLLGAANPKYGRFDQYEPIGE
QIDLEPALISRFDLIFTVTDSPDPEHDSRLAKHIIKTNYAGELNTQREELASSEFTSEQV
AAVTEEVAPEIDSELLRKYIAHAKRSCFPTMTDEAKDLIEEFYVDLRSKGADEDAPVPVT
ARKLEAMVRLSEASARVRLSDTVEREDADRATDIIESCLKDIGVDPETGQFDADVVETGT
SKSQRDRIKNIKGLIADIEEEYEE--GAPVDEVLDRAG-EIGMDRGKAEGEIEKLRTKGE
VYEPKQGHLRTT-
[55] D_Halorubrum_coriense_DSM_10284
----MAQA-GTQ---DLTERFIQFYRNYYREDIGQLAQRYPNEQRSLYVSYDDLFQFDRD
LAEDFLNKPEQMREYAEEALRLYDLPADVSLGRAHVRIEDLPE--SVDIRGIRVHDDHIG
KLVSIQGIVRKATDVRPKVTEAAFECQRCGTMTYIPQSDGGFQEPHECQGCERQGPFRVN
FDQSEFVDSQKLRIQESPEGLRGGETPQSLDVDIVDDITGKVSPGDHVTCVGILHIEQVE
QGNEKSAIFDLYMDGVSISIEDEEFEDMDITEADKRDIIELSERDDIYEAMVGSIAPAIY
GYEEEKLAMILQLFSGVTKHLPDGSRIRGDLHMLLIGDPGTGK-----------------
------------------------------------------------------------
------------------------------------------------------------
------------------------------------------------------------
------------------------------------------------------------
------------------------------------------------------------
------------------------------------------------------------
------------------------------------------------------------
------------------------------------------------------------
------------------------------------SQMISYVENIAPRSVYTSGKGSSA
AGL---------------------------------------------------------
------------------------------------------------------------
------------------------------------------------------------
------------------------------------------------------------
------------------------------------------------------------
------------------------------------------------------------
------------------------------------------------------------
------------------------------------------------------------
------------------------------------------------------------
----TAAAVRDDFGDGQQWSLEAGALVLADKGIAAVDELDKMDCVTGDTLVSLA-DGRVE
RIDELAREAAEDGDIEELSN--GRRVRDVDL--DVWTMDGDGRLVERPVSAVHEYDAPSE
LTRVTMETGESLTATADHPFFVLDDGERVEREAAALDDDDWVYVPREIP----TKAADGA
GAAATAGGDGSIE-PLGDGSVD-----GDGTDAA---MAS---------------VLGYL
SGDGNVYYDRD------EGVYGVRFTNTDDDLLNDFERAARAAFDAEPVRPPSEKRDDG-
----AETVRVTGKEHADAVLDAGMNLGRYDEKCFPTDVSTGSRAAKAAFVRALADSEGHV
DESADNVRIASASRDLLRGTRNLLLQFGVSSQLQHRERDRGR-DVYYLTVTDADSLAAFQ
RYVGFTATRKAEALNRVVDAADGDRTILDVVPEIGDVLAESRESLRLHQSECGINAVTYH
DFESEDANVSLHRARQVLTAFEGRRSRAAEDVDALEG--VPTWEALSELRHQYHVSQSKL
ADGT-ALSQQQISREWGEDDEVRRTVTERLREILTEVAETDLGDLREFVRGDVKWRRVEA
VETVPPESTEHRGEVLRQRLADVIEGPIETVEERAHELLDRG-PIGETPAELSAALDAYG
ISQSGVASRLDVTQATVSRWLSGAVETDRLGDLREAAAEEARAVESELRSILAQIEDGE-
RPRVYDLTVEETHNFVANGLVVHNSSDRSAMHEGLEQQ----------------------
------------------------------------------------------------
------------------------------------------------------------
------------------------------------------------------------
------------------------------------------------------------
------------------------------------------------------------
------------------------------------------------------------
------------------------------------------------------------
------------------------------------------------------------
------------------------------------------------------------
----------------------KISVSKAGINATLKARCSLLGAANPKYGRFDQYEPIGE
QIDLEPALISRFDLIFTVTDSPDAEHDSRLAKHIIKTNYAGELNTQREELASSEFTAEQV
AEVTEEVAPEIDAELLRKYIAHAKRSCFPTMTEEAKEVIEEFYVDLRSKGADEDAPVPVT
ARKLEAMVRLSEASARVRLSDTVEREDADRATNIVESCLKDIGVDPETGQFDADVVETGT
SKSQRDRIKNIKGLIADIEEEYQE--GAPVEEVLDRAG-EIGMDPGKAEGEIEKLRTKGE
VYEPKQGHLRTT-
[56] D_Halorubrum_kocurii_JCM_14978
----MAQA-GNQ---DLTERFIQFYRNYYREEIGTLAQRYPNEQRSLYVEYDDLYQFDRD
LAEDFRTKPEQMREYAEEALRLYDLPADVSLGRAHVRIENLPE--SIDIRGIRVHDDHIG
KLVSIKGIVRKATDVRPKVTEAAFECQRCGTMTYIPQSDGGFQEPHECQGCERQGPFRVN
FDQSEFIDSQKLRIQESPEGLRGGETPQNIDVDIVDDITGKVSPGDHVTCVGVLHIEQVE
QGNEKSAIFDLYMDGVSIAIEDEEFEDMDITEADKREIIELSEREDIYDAMVESIAPAIY
GYEEEKLAMILQLFSGVTKHLPDGSRIRGDLHMLLIGDPGTGK-----------------
------------------------------------------------------------
------------------------------------------------------------
------------------------------------------------------------
------------------------------------------------------------
------------------------------------------------------------
------------------------------------------------------------
------------------------------------------------------------
------------------------------------------------------------
------------------------------------SQMISYVENIAPRSVYTSGKGSSA
AGL---------------------------------------------------------
------------------------------------------------------------
------------------------------------------------------------
------------------------------------------------------------
------------------------------------------------------------
------------------------------------------------------------
------------------------------------------------------------
------------------------------------------------------------
------------------------------------------------------------
----TAAAVRDDFGDGQQWSLEAGALVLADKGIAAVDELDKMDCVTGDTLVSLA-DGRVE
RIDELAREAAADGDIEELSN--GRHIRDVDL--DVWTMDENGRLVERPVSAVHEYDAPSE
LTRVTMETGESLTATADHPFFVLDDGERVEREAAALNDGDWVYVPQEIP----TKATDGA
GAAAVSGGAGSVE-PFDDESVN-----GDGIDAA---MAS---------------VLGYL
SGDGNVYYDRD------EGVYGVRFTNTDDELLDDFERAAREAFDAEPTRPPSEKRDGG-
----VETIRVTGKERADAVLDAGMNLGRYDEKCFPTPVSTGNRTAKAAFVRALADSEGHV
DESAGNVRIASASRDVLDGARNLLLQFGVSSQLQRRERDEGR-DVYYLTVTDAGSLTAYR
RYIGFTATRKADALDRVVNAADGDRTIVDVVPEIDDVLARSRESLRLHQSECGLDAVTYH
DFENGNANASLHRAGRILTAFEDRLETAAEDRRRLDE--TATWETLAELQDRYHVSQSEL
AEGT-ALSQQQISREWGESDGVRRLVTDRLREVLTEVVETDLGDLREFVRGDVKWRRVES
VETVPPESTEHRGEVLRQRLADVLGGPVETAEERARDLLKRD-LVGETREELSAALEAYG
VSQADVASSLDVDQATVSRWLSGTVETDRLGELREAVVSEVDAVRDGLRSLLERIEGGE-
RPKVYDLTVEETHNFVANGLVVHNSSDRSAMHEGLEQQ----------------------
------------------------------------------------------------
------------------------------------------------------------
------------------------------------------------------------
------------------------------------------------------------
------------------------------------------------------------
------------------------------------------------------------
------------------------------------------------------------
------------------------------------------------------------
------------------------------------------------------------
----------------------KISVSKAGINATLKARCSLLGAANPKYGRFDQYEPIGE
QIDLEPALISRFDLIFTVTDSPDPEHDSRLAKHIIKTNYAGELNTQREELASSEFTPEQV
AEVTQEVAPEIDAELLRKYIAHAKRSCYPTMTEEAKGLIEEFYVDLRSKGADEDAPVPVT
ARKLEAMVRLSEASARVRLSDTVEREDADRATDIVESCLKDIGVDPETGQFDADVVETGT
SKSQRDRIKNIKGLIADIEEEFEE--GAPVEEVLDRAG-EIGMDPGKAEQEIEKLRTKGE
VYEPKQGHLRTT-
[57] D_Halorubrum_lipolyticum_MGYGHGUT01693
----MAQA-GNQ---DLTERFIQFYRNYYREEIGQLAQRYPNEQRSLYVEYDDLYQFDRD
LAEDFRTKPEQMREYAEEALRLYDLPADVSLGRAHVRIENLPE--SIDIRGIRVHDDHIG
KLVSIKGIVRKATDVRPKVTEAAFECQRCGTMTYIPQSDGGFQEPHECQGCERQGPFRVN
FDQSEFIDSQKLRIQESPEGLRGGETPQNIDVDIVDDITGKVSPGDHVTCVGVLHIEQVE
QGNEKSAIFDLYMDGVSIAIEDEEFEDMDITEADKREIIELSNRDDIYEAMVDSIAPAIY
GYEEEKLAMILQLFSGVTKHLPDGSRIRGDLHMLLIGDPGTGK-----------------
------------------------------------------------------------
------------------------------------------------------------
------------------------------------------------------------
------------------------------------------------------------
------------------------------------------------------------
------------------------------------------------------------
------------------------------------------------------------
------------------------------------------------------------
------------------------------------SQMISYVENIAPRSVYTSGKGSSA
AGL---------------------------------------------------------
------------------------------------------------------------
------------------------------------------------------------
------------------------------------------------------------
------------------------------------------------------------
------------------------------------------------------------
------------------------------------------------------------
------------------------------------------------------------
------------------------------------------------------------
----TAAAVRDDFGDGQQWSLEAGALVLADKGIAAVDELDKMDCVTGDALVTLA-DGRVE
RIDELAREAAEDGEIEELSN--GRHIRDVDL--AVWTMDEDGRLVKRPVSAVHEYDAPSE
LTRVTMETGASLTATADHPFFVLDDGERVEREAAALSDGDWVYVPRAIP----TKAADGA
GAVAATGSDVDAE-A----VDN-----GGGIDAA---TAS---------------VLGYL
SGDGNVYYDRE------EGVYGVRFTNTDEELLADFERAARTAFDAEPTRPPSEKRDGG-
----AETVRITGKEHADAVLDAGMNLGRYDEKCFPTPVSTGNRAAKAAFVRALADSEGHV
DESAGNVRIASASRDLLDGARNLLLQFGVSSQLQRRERDEGR-DVYYLTVTDAGSLTAYR
RYVGFTAIRKADALDRVVEAADGDRTIVDVVPEIDDVLSRSRESLRLHQSECGLNAVTYH
DFENGNANASLHRAARILTAFDDRLETAADDRRRLDE--ESTWERLAELRGRYHVSQSEL
AEGT-ALSQQQISREWGENDEVRRLVTDRLREVLTEVAETDLDDLREFVRGDVKWRRVDS
VETVLPESTEHRGEVLRQRLADVIGGPVETAERRSRELLDRG-PVGETRTELSAALDAYG
VSQADAVSGLDVSQATVSRWLSGDVETDRLDHLREAVVEEVNAVKAELRSILARIEDGE-
RPKVYDLTVEETHNFVANGLVVHNSSDRSAMHEGLEQQ----------------------
------------------------------------------------------------
------------------------------------------------------------
------------------------------------------------------------
------------------------------------------------------------
------------------------------------------------------------
------------------------------------------------------------
------------------------------------------------------------
------------------------------------------------------------
------------------------------------------------------------
----------------------KISVSKAGINATLKARCSLLGAANPKYGRFDQYEPIGE
QIDLEPALISRFDLIFTVTDSPDPEHDSRLAKHIIKTNYAGEINTQREELASSEFTPEQV
AEVTQEVAPEIDAELLRKYIAHAKRSCFPTMTEEAKELIEEFYVDLRSKGADEDAPVPVT
ARKLEAMVRLAEASARLRLSDTVEREDADRATDIVESCLKDIGIDPETGQFDADVVETGT
SKSQRDRIKNIKGLIADIEEEYQE--GAPVEEVLDRAG-EIGMDPGKAEQEIEKLRTKGE
VYEPQQGHLRTT-
[58] D_Halorubrum_persicum_C49
----MAQA-GNQ---DLTERFIQFYRNYYREEIGQLAQRYPNEQRSLYIEYDDLYQFDRD
LAEDFRTKPDQMREYAEEAIRLYDLPADVSLARAHVRIENLPE--SIDIRGIRVHDDHIG
RLVSIKGIVRKATDVRPKVTEAAFECQRCGTMTYIPQSDGGFQEPHECQGCERQGPFRVN
FDQSEFVDSQKLRIQESPEGLRGGETPQNIDVDIVDDITGKVSPGDHVTCVGVLHIEQVE
QGNEKSAIFDLYMDGVSIAIEDEEFEDMDITEADKREIIELSNRDDIYDAMVDSIAPAIY
GYEEEKLAMILQLFSGVTKHLPDGSRIRGDLHMLLIGDPGTGK-----------------
------------------------------------------------------------
------------------------------------------------------------
------------------------------------------------------------
------------------------------------------------------------
------------------------------------------------------------
------------------------------------------------------------
------------------------------------------------------------
------------------------------------------------------------
------------------------------------SQMISYVENIAPRSVYTSGKGSSA
AGL---------------------------------------------------------
------------------------------------------------------------
------------------------------------------------------------
------------------------------------------------------------
------------------------------------------------------------
------------------------------------------------------------
------------------------------------------------------------
------------------------------------------------------------
------------------------------------------------------------
----TAAAVRDDFGDGQQWSLEAGALVLADKGIAAVDELDKMDCVTGDTLVSLA-DGRVE
RIDELAREAAKDGEIEELSN--GRHIRDVDL--DVWTMDEDGRLVERPVSAVHEYDAPSE
LTRVTMETGESLTATADHPFFILDDGERVEREAAALDDGDWVYVPRQIP----TKAADGG
GAVAATSADDSGV-IDQG---RASD--ADGVGAA---MAR---------------VLGYL
SGDGNVYYDRD------EGVYGVRFTNADDELLADFERAAREAFDAEPTRPPSEKRDGG-
----VETVRVNGKEHADAVLDAGMNLGRYDQKCFPTPVSAGSRAAKAAFVRALADSEGHV
DESAGNVRVASASRDLLRGTRNLLLQFGVSSQIQHRERNGGR-DVYYLAVTDAASLAAFR
RVVGFTATRKAAALDRVVDAADGDRTILDVVPRIDDVLAECRESLRLHQSECGLNEGTYH
DFENGAANVSLHRASRVLAAFEDRLETAATDRLRLDE--TVTWETLSELRQRYHVSQTEL
AEGT-ALSQQQISREWGESDDVRRTAAERLRAILTAVEGTDLDDLREFVCGDVKWRRVES
VEAVLPESTEHRGEVLRQRLADIIDGPVETAERRARDLLDRE-PIGETPAELSAALDAYG
ISQSDVASRLDVDQATVSRWLSGAVETDRLGHLREAVAEEVDAVEAELRSTLARIRDGE-
RPRVYDLTVEETHNFVANGLVVHNSSDRSAMHEGLEQQ----------------------
------------------------------------------------------------
------------------------------------------------------------
------------------------------------------------------------
------------------------------------------------------------
------------------------------------------------------------
------------------------------------------------------------
------------------------------------------------------------
------------------------------------------------------------
------------------------------------------------------------
----------------------KISVSKAGINATLKARCSLLGAANPKYGRFDQYEPIGE
QIDLEPALISRFDLIFTVTDSPDPEHDSRLAKHIIKTNYAGELNTQREELASSEFTSDQV
AEVTEEVAPEIDAELLRKYIAHAKRSCYPTMTEEAKELIEEFYVDLRSKGADEDAPVPVT
ARKLEAMVRLSEASARVRLSDTVEREDADRATDIIESCLKDIGVDPETGQFDADVVETGT
SKSQRDRIKNIKGLIADIEEEFEE--GAPVDEVLDRAG-EIGMDPGKAEQEIEKLRTKGE
VYEPKQGHLRTT-
[59] D_Halorubrum_salsamenti_Y69
----MAQA-GNQ---DLTERFIQFYRNYYREEIGTLAQRYPNEQRSLYVEYDDLYQFDRD
LAEDFRTKPEQMREYAEEALRLYDLPADVSLGRAHVRIENLPE--SIDIRGIRVHDDHIG
KLVSIKGIVRKATDVRPKVTEAAFECQRCGTMTYIPQSDGGFQEPHECQGCERQGPFRVN
FDQSEFIDSQKLRIQESPEGLRGGETPQNIDVDIVDDITGEVSPGDHVTCVGVLHIEQVE
QGNEKSAIFDLYMDGVSIAIEDEEFEDMDITEADKREIIELSNRDDIYDAMVNSIAPAIY
GYEEEKLAMILQLFSGVTKHLPDGSRIRGDLHMLLIGDPGTGK-----------------
------------------------------------------------------------
------------------------------------------------------------
------------------------------------------------------------
------------------------------------------------------------
------------------------------------------------------------
------------------------------------------------------------
------------------------------------------------------------
------------------------------------------------------------
------------------------------------SQMISYVENIAPRSVYTSGKGSSA
AGL---------------------------------------------------------
------------------------------------------------------------
------------------------------------------------------------
------------------------------------------------------------
------------------------------------------------------------
------------------------------------------------------------
------------------------------------------------------------
------------------------------------------------------------
------------------------------------------------------------
----TAAAVRDDFGDGQQWSLEAGALVLADKGIAAVDELDKMDCVTGDTLVTLA-DGRVE
RIDELAREAAEDGEIEELSN--GRRIRDVDL--DVWSMGEEGELVERPVFSVHEYDAPSE
LTRVTTETGESLTATADHPFFVLDGGERVEREATAIDAGDWVYVPREIP----TKAADGG
TMAANGGDRPAAE-PVD-D----------GVDPA---TAS---------------VLGYL
SGDGNVYYDRD------EGVYGVRFTNADDELLDDFERAARAAFGSEPTRPPSEKREGG-
----VETVRVTGKEHADAVLDAGMNLGRYDEKCFPTAVSAGSRAAKSAFVRALADSEGHV
DESAGNVRIASASRDLLEGTQTLLLQFGVSSQLQHRERDESR-DVYYLTVTDADSLTAFR
RAIGFTASRKAEALDRVVDAADGDRTILDVIPEIDGVLAERRESLRLHQSECGLNAVTYH
DFESGTANVSLHRARRVLAAFEDRLEAATADRSMLGD--DPSWETLSEMRGRYHVSQSEL
AEGT-ALSQQQISRGWGESDEVRQMVTDRLRETLVAVEETDLGSLREFVRGDVKWRRVES
VEAVPPESAEHRSEVLRQRLADVLGGPVENVEQRARSLIERG-PVGDTRAELASALEAYG
VSQGDVASSLNVDQATVSRWLSGAVEPDRLEDLRDAIASEVDAVKAELRSILARIEDGR-
TPKVYDLTVEETHNFVANGVVVHNSSDRSAMHEGLEQQ----------------------
------------------------------------------------------------
------------------------------------------------------------
------------------------------------------------------------
------------------------------------------------------------
------------------------------------------------------------
------------------------------------------------------------
------------------------------------------------------------
------------------------------------------------------------
------------------------------------------------------------
----------------------KISVSKAGINATLKARCSLLGAANPKYGRFDQYEPIGE
QIDLEPALISRFDLIFTVTDSPDPEHDSRLAKHIIKTNYAGELNTQREELASSEFTPEQV
AEVTEEVAPEIDAELLRKYIAHAKRSCYPTMTEEAKELIEEFYVDLRSKGADEDAPVPVT
ARKLEAMVRLAEASARLRLSDTVEREDADRATDIVESCLKDIGVDPETGQFDADVVETGT
SKSQRDRIKNIKGLIADVEEEYQE--GAPVEEVLDRAG-EIGMDPGKAEQEIEKLRTKGE
VYEPKQGHLRTT-
[60] D_Halorubrum_sp._ASP1
----MAQA-GTQ---DLTERFIQFYRNYYREEIGQLAQRYPNEQRSLYVSYDDLFQFDRD
LAEDFLNKPEQMREYAEEALRLYDLPADVSLGRAHVRIEDLPE--SVDIRGIRVHDDHIG
KLVSIQGIVRKATDVRPKVTEAAFECQRCGTMTYIPQSDGGFQEPHECQGCERQGPFRVN
FDQSEFVDSQKLRIQESPEGLRGGETPQSLDVDIIDDITGEVSPGDHVTCVGVLHIEQVE
QGNEKSAIFDLYMDGVSIAIEDEEFEDMDITDADKRDIIELSERDDIYEAMVGSIAPAIY
GYEEEKLAMILQLFSGVTKHLPDGSRIRGDLHMLLIGDPGTGK-----------------
------------------------------------------------------------
------------------------------------------------------------
------------------------------------------------------------
------------------------------------------------------------
------------------------------------------------------------
------------------------------------------------------------
------------------------------------------------------------
------------------------------------------------------------
------------------------------------SQMISYVENIAPRSVYTSGKGSSA
AGL---------------------------------------------------------
------------------------------------------------------------
------------------------------------------------------------
------------------------------------------------------------
------------------------------------------------------------
------------------------------------------------------------
------------------------------------------------------------
------------------------------------------------------------
------------------------------------------------------------
----TAAAVRDDFGDGQQWSLEAGALVLADKGIAAVDELDKMDCVTGDALVSLA-DGRVE
RIGELAREAAEDGEVEELSN--GRRIRDVDL--DVWSMNEDGNLVERSVSAVHEYDVPSE
LTRVTTETGESLTATADHPFFVLDDGERVEREAAALNDGDWVYVPREIP----TRAADGG
AVAASGGGGPATE-PGDGPTVD-----ADGVDPA---TAS---------------VLGYL
SGDGNIYYDRD------EGVYGVRFTNTDDGLLDDFERAARAAFDAEPVRPPSERRDDG-
----VETVRVAGKEHADAVLDAGMNLGRYDEKCFPTAVTTGSRAAKAAFVRALADSEGHV
DESAGNVRIASASRDLLRGTKNLLLQFGVSSQLQHRERDGGR-DVYYLTVTDADSLAAFR
RYVGFTATRKAEALDRVVDAADGDRTILDVVPEVDDVLARCRDSLRLHQSECGIGAVTYH
DFETGSANVSLHRAERILAAFEGRRERAADDRDALDE--TATWGTLSELRDRYHVSQSEL
AEGT-ALSQQRISREWGESETVRRTVAARLRAALTDVAETDLGDLREFVRGDVKWRRVES
VETVPPGSVEHRGEVLRQRLADVVGGPADTAEERARDLLDRG-PVGETRAALSEALDAYG
VSQADVASELDVSQATVSRWLSGTVETDHLDDLREAVVEEVGAVKAELRSILSRIDDGE-
RPRVYDLTVEGTHNFVANGLVVHNSSDRSAMHEGLEQQ----------------------
------------------------------------------------------------
------------------------------------------------------------
------------------------------------------------------------
------------------------------------------------------------
------------------------------------------------------------
------------------------------------------------------------
------------------------------------------------------------
------------------------------------------------------------
------------------------------------------------------------
----------------------KISVSKAGINATLKARCSLLGAANPKYGRFDQYEPIGE
QIDLEPALISRFDLIFTVTDSPDPEHDSRLAQHIIKTNYAGELNTQREELASSEFTSEQV
AEVTEEVAPEIDSELLRKYIAHAKRSCFPTMTEEAKELIEEFYVDLRSKGADEDAPVPVT
ARKLEAMVRLSEASARVRLSDTVEREDADRATDIVESCLKDIGVDPETGQFDADVVETGT
SKSQRDRIKGLKDIINEIDAEYENEPGAPHDAVVERAA-AEGIDEDKVKNEVESLRQKGD
IYSPTNDQYKVV-
[61] D_Halorubrum_sp._BV1
----MAQA-GNQ---DLTERFIQFYRNYYREEIGTLAQNYPNEQRSLYVDYDDLFQFDRD
LAEDFRTKPDQMREYAEEALRLYDLPADVSLGRAHVRIENLPE--SIDIRGIRVHDDHIG
SLVSVRGIVRKATDVRPKVTEAAFECQRCGTMTYIPQGDGGFQEPHECQGCERQGPFRVN
FDQSEFVDSQKLRIQESPEGLRGGETPQSIDIDIVDDITGEVSPGDHVTCVGVLHIEQVE
QGNEKSAIFDLYMDGVSIGIEDEEFEDMDITEADKREIIELSNRDDIYEAMVGSIAPAIY
GYEEEKLAMILQLFSGVTKHLPDGSRIRGDLHMLLIGDPGTGK-----------------
------------------------------------------------------------
------------------------------------------------------------
------------------------------------------------------------
------------------------------------------------------------
------------------------------------------------------------
------------------------------------------------------------
------------------------------------------------------------
------------------------------------------------------------
------------------------------------SQMISYVENIAPRSVYTSGKGSSA
AGL---------------------------------------------------------
------------------------------------------------------------
------------------------------------------------------------
------------------------------------------------------------
------------------------------------------------------------
------------------------------------------------------------
------------------------------------------------------------
------------------------------------------------------------
------------------------------------------------------------
----TAAAVRDDFGDGQQWSLEAGALVLADKGIAAVDELDKMDCVTGDTLVTLA-DGRVE
RIGELAREAAEDGEIEELSN--GRRIRNVDL--DVWSMNEEGELVERPVFSVHEYDAPSE
LTRVTMETGESLTATADHPFFVLDDGERVEREAAALDAGDWVYVPREIP----TKSTDGA
GAIAAAGAG-VEV-PDENG----------AVDPA---TAR---------------VLGYL
SGDGNVYYDRG------EGVYGVRFTNTDDELLDDFERAARATFGSEPTRPPSEKREGG-
----VETVRITGKEHADAVLDAGMNLGRYDEKCFPTAISTGSRAAKSAFVRALADSEGHV
DESAGNVRIASASRDLLEGTQTLLLQFGVSSQLQHRGRDESR-DVYYLTVTDAGSLAAFR
RAIGFTASRKAEALDRVVDSADGDRTILDVIPEIDGVLAECRESLRLHQSECGLNAVTYH
DFESGTANVSLHRASRVLDAFEERVEAATADRSMLDD--DPSWGTLAEMRDRYHVSQSEL
AEGT-ALSQQQISRGWGESDEVRQTVTDRLRETLVAVEETDLGSLRELVRGDVKWRRVEA
VETVPPESAEHRSEVLRQRLADVLGSPVENVEQRARSLLKRG-PVEDTRRELASALEAYG
VSQGDVASSLNVDQATVSRWLSGAVETERLEELRDAIASEVDAVKADLRSILARIEDGR-
TPKVYDLTVEETHNFVANGVVVHNSSDRSAMHEGLEQQ----------------------
------------------------------------------------------------
------------------------------------------------------------
------------------------------------------------------------
------------------------------------------------------------
------------------------------------------------------------
------------------------------------------------------------
------------------------------------------------------------
------------------------------------------------------------
------------------------------------------------------------
----------------------KISVSKAGINATLKARCSLLGAANPKYGRFDQYEPIGE
QIDLEPALISRFDLIFTVTDSPDPEHDSRLAKHIIKTNYAGELNTQREELASSEFTSAQV
AEVTEEVAPEIDADLLRKYIAHAKRSCFPTMTEEAKELIEEFYVDLRSKGADEDAPVPVT
ARKLEAMVRLAEASARLRLSDTVERKDADRATDIVESCLKDIGVDPETGQFDADVVETGT
SKSQRDRIKNIKGLIADIEEEYEE--GAPVDEVLDRAG-EIGMDPGKAEKEIEKLRTKGE
VYEPKQGHLRTT-
[62] D_Halorubrum_sp._C3
----MAQA-GTQ---DLTERFIQFYRNYYREEIGQLAQRYPNEQRSLYVSYDDLFQFDRD
LAEDFLNKPEQMREYAEEALRLYDLPADVSLGRAHVRIEDLPE--SVDIRGIRVHDDHIG
KLVSIQGIVRKATDVRPKVTEAAFECQRCGTMTYIPQSDGGFQEPHECQGCERQGPFRVN
FDQSEFVDSQKLRIQESPEGLRGGETPQSIDVDIVDDITGKVSPGDHVTCVGVLHIEQVE
QGNEKSAIFDLYMDGVSIAIEDEEFEDMDITEADKRDIIELSERDDIYEAMVGSIAPAIY
GYEEEKLAMILQLFSGVTKHLPDGSRIRGDLHMLLIGDPGTGK-----------------
------------------------------------------------------------
------------------------------------------------------------
------------------------------------------------------------
------------------------------------------------------------
------------------------------------------------------------
------------------------------------------------------------
------------------------------------------------------------
------------------------------------------------------------
------------------------------------SQMISYVENIAPRSVYTSGKGSSA
AGL---------------------------------------------------------
------------------------------------------------------------
------------------------------------------------------------
------------------------------------------------------------
------------------------------------------------------------
------------------------------------------------------------
------------------------------------------------------------
------------------------------------------------------------
------------------------------------------------------------
----TAAAVRDDFGDGQQWSLEAGALVLADKGIAAVDELDKMDCVTGDALVSLA-DGRVE
RIDELAREAAEDGEVEELSN--GRRVRDVDL--DVWSMDEDGNLVERSVSAVHEYDAPSE
LTRVTTETGESLTATADHPFFVLDDGERVEREAAALDAGDWVYVPREIP----TKAADGG
AVAASGEAGPAAG-SGEGEGID-----ADGVDAA---VAS---------------VLGYL
SGDGNVYYDRE------EGVYGVRFTNADDELLDDFERAAREAFDAEPTRPPSERRDDG-
----VETVRVTGKEHADAVLDAGMNLGRYDGKCFPTPVSSGSRAAKAAFVRALADSEGHV
DESAGNVRIASASRDLLRGTRNLLLQFGVSSQLQHRERDAGR-DVYYLTVTDADSLAAFR
RYVGFTAARKAEALDRVVDAADGDRTVLDVVPEIDGTLGRCRESLRLHQSECGLDAVAYH
DFESGSANVSLHRAERILATFEDRRERAAEDADALDE--TTAWETLSELRERYHVSQSEL
ADGT-ALSQQQISREWGESEAVRGTVTQRLRELLTGVAETDLEALREFVRGDVKWRRVES
VETVPPESTEHRGEVLRQRLADVIGGPVETVEERARDLVDRA-RVGETRGELSAALDAYG
VSQSAVASRLDVTQATVSRWLSGTVETDRLGDVREAVSEEVDAVKEELRSVLARIDDGE-
RPRVYDLTVEGTHNFVANGLVVHNSSDRSAMHEGLEQQ----------------------
------------------------------------------------------------
------------------------------------------------------------
------------------------------------------------------------
------------------------------------------------------------
------------------------------------------------------------
------------------------------------------------------------
------------------------------------------------------------
------------------------------------------------------------
------------------------------------------------------------
----------------------KISVSKAGINATLKARCSLLGAANPKYGRFDQYEPIGE
QIDLEPALISRFDLIFTVTDSPDPEHDSRLAKHIIKTNYAGELNTQREELASSEFTSEQV
AAVTEEVAPEIDSELLRKYIAHAKRSCFPTMTDEAKDLIEEFYVDLRSKGADEDAPVPVT
ARKLEAMVRLSEASARVRLSDTVEREDADRATDIIESCLKDIGVDPETGQFDADVVETGT
SKSQRDRIKNIKGLIADIEEEYEE--GAPVDEVLDRAG-EIGMDPGKAEQEIEKLRTKGE
VYEPKQGHLRTT-
[63] D_Halorubrum_sp._E3
----MAQA-GNQ---DLTERFIQFYRNYYREEIGQLAQRYPNEQRSLYIEYDDLYQFDRD
LAEDFRTKPDQMREYAEEAIRLYDLPADVSLARAHVRIENLPE--SIDIRGIRVHDDHIG
RLVSIKGIVRKATDVRPKVTEAAFECQRCGTMTYIPQSDGGFQEPHECQGCERQGPFRVN
FDQSEFVDSQKLRIQESPEGLRGGETPQNIDVDIVDDITGKVSPGDHVTCVGVLHIEQVE
QGNEKSAIFDLYMDGVSIAIEDEEFEDMDITEADKREIIELSNRDDIYDAMVDSIAPAIY
GYEEEKLAMILQLFSGVTKHLPDGSRIRGDLHMLLIGDPGTGK-----------------
------------------------------------------------------------
------------------------------------------------------------
------------------------------------------------------------
------------------------------------------------------------
------------------------------------------------------------
------------------------------------------------------------
------------------------------------------------------------
------------------------------------------------------------
------------------------------------SQMISYVENIAPRSVYTSGKGSSA
AGL---------------------------------------------------------
------------------------------------------------------------
------------------------------------------------------------
------------------------------------------------------------
------------------------------------------------------------
------------------------------------------------------------
------------------------------------------------------------
------------------------------------------------------------
------------------------------------------------------------
----TAAAVRDDFGDGQQWSLEAGALVLADKGIAAVDELDKMDCVTGDTLVSLA-DGRVE
RIDELAREAAKDGEIEELSN--GRHIRDVDL--DVWTMDEDGRLVERPVSAVHEYDAPSE
LTRVTMETGESLTATADHPFFILDDGERVEREAAALDDGDWVYVPRQIP----TKAADGG
GAVAATSADDSGV-IDQG---RASD--ADGVGAA---MAR---------------VLGYL
SGDGNVYYDRD------EGVYGVRFTNADDELLADFERAAREAFDAEPTRPPSEKRDGG-
----VETVRVNGKEHADAVLDAGMNLGRYDQKCFPTPVSAGSRAAKAAFVRALADSEGHV
DESAGNVRVASASRDLLRGTRNLLLQFGVSSQIQHRERNGGR-DVYYLAVTDAASLAAFR
RVVGFTATRKAAALDRVVDAADGDRTILDVVPRIDDVLAECRESLRLHQSECGLNEGTYH
DFENGAANVSLHRASRVLAAFEDRLETAATDRLRLDE--TVTWETLSELRQRYHVSQTEL
AEGT-ALSQQQISREWGESDDVRRTAAERLRAILTAVEGTDLDDLREFVCGDVKWRRVES
VEAVLPESTEHRGEVLRQRLADIIDGPVETAERRARDLLDRE-PIGETPAELSAALDAYG
ISQSDVASRLDVDQATVSRWLSGAVETDRLGHLREAVAEEVDAVEAELRSTLARIRDGE-
RPRVYDLTVEETHNFVANGLVVHNSSDRSAMHEGLEQQ----------------------
------------------------------------------------------------
------------------------------------------------------------
------------------------------------------------------------
------------------------------------------------------------
------------------------------------------------------------
------------------------------------------------------------
------------------------------------------------------------
------------------------------------------------------------
------------------------------------------------------------
----------------------KISVSKAGINATLKARCSLLGAANPKYGRFDQYEPIGE
QIDLEPALISRFDLIFTVTDSPDPEHDSRLAKHIIKTNYAGELNTQREELASSEFTSDQV
AEVTEEVAPEIDAELLRKYIAHAKRSCYPTMTEEAKELIEEFYVDLRSKGADEDAPVPVT
ARKLEAMVRLSEASARVRLSDTVEREDANRATDIIESCLKDIGVDPETGQFDADVVETGT
SKSQRDRIKNIKGLIADIEEEYEE--GAPVDEVLDRAG-EIGMDRGKAEGEIEKLRTKGE
VYEPKQGHLRTT-
[64] D_Halorubrum_sp._Ea1
----MAQA-GNQ---DLTERFIQFYRNYYREEIGTLAQRYPNEQRSLYVDYDDLFQFDRD
LAEDFRTKPDQMREYAEEALRLYDLPADVSLGRAHVRIENLPE--SIDIRGIRVHDDHIG
KLVSVKGIVRKATDVRPKVTEAAFECQRCGTMTYIPQSDGGFQEPHECQGCERQGPFRVN
FDQSEFIDSQKLRIQESPEGLRGGETPQSLDVDIVDDITGKVSPGDHVTCVGVLHIEQVE
QGNEKSAIFDLYMDGVSISIEDEEFEDMDITEADKREIIELSNRDDIYEAMVGSIAPAIY
GYEEEKLAMILQLFSGVTKHLPDGSRIRGDLHMLLIGDPGTGK-----------------
------------------------------------------------------------
------------------------------------------------------------
------------------------------------------------------------
------------------------------------------------------------
------------------------------------------------------------
------------------------------------------------------------
------------------------------------------------------------
------------------------------------------------------------
------------------------------------SQMISYVENIAPRSVYTSGKGSSA
AGL---------------------------------------------------------
------------------------------------------------------------
------------------------------------------------------------
------------------------------------------------------------
------------------------------------------------------------
------------------------------------------------------------
------------------------------------------------------------
------------------------------------------------------------
------------------------------------------------------------
----TAAAVRDDFGDGQQWSLEAGALVLADKGIAAVDELDKMDCVTGDTLVTLA-DGRVE
RIDELARDAAEDGEIEDLSN--GRRIRDVDL--EVWTIDEDGRLVERPVSAVHEYDAPSE
LTRVTMETGESLTATADHPFFVLDDGERVEREAAALDDGDWVYVPREIP----AKATDGA
GAVGAAGGDVDAE-IVDGELV--DA--GEGIDAA---MAS---------------VLGYL
SGDGNVYYDRE------EGVYGVRFTNTDDELLADFERAAREAFGAEPTRPPSEKREGG-
----VETVRVTGKEYADAVLDAGMNLGRYDEKCFPTPVSTGSRAAKAAFVRALADSEGHV
DESAGNVRIASASRDLLRGARNLLLQFGVSSQLQHRERNGGR-DVYYLTVTDAESLAAFR
RAIGFTATRKAEALDRVVEAADGDRTILDVVPEIDGLLAKCRESLRLHQSECGLDAVTYH
DFESGTANASLHRARRILAAFEDRLEAAAEDRRVLDG--EAAWETLAEIRERYHVSQSEL
AEGT-ALSQQRISSGWGESDDVRRTVASRLRDVLTAVGETDLDGLREFGRGDVKWRRVES
IETVLPESTEHRSEVLRQRLADIVGGPVETAERRARELLDRG-QVGEVRSELAATLDAYG
VSQADVASSLDVDQATVSRWLSGGVETDRLGDLREAIGAEVDAVKDELRSLLARIEDGR-
QPKVYDLTVDETHNFVANGLVVHNSSDRSAMHEGLEQQ----------------------
------------------------------------------------------------
------------------------------------------------------------
------------------------------------------------------------
------------------------------------------------------------
------------------------------------------------------------
------------------------------------------------------------
------------------------------------------------------------
------------------------------------------------------------
------------------------------------------------------------
----------------------KISVSKAGINATLKARCSLLGAANPKYGRFDQYEPIGE
QIDLEPALISRFDLIFTVTDSPDPEHDSRLAKHIIKTNYAGELNTQREELASSEFTSDQV
AEVTQEVAPEIDAELLRKYIAHAKRSCYPTMTEEAKELIEEFYVDLRSKGADEDAPVPVT
ARKLEAMVRLAEASARLRLSDTVEREDADRATDIVESCLKDIGVDPETGQFDADVVETGT
SKSQRDRIKNIKGLIADIEEEYQE--GAPVEEVLDRAG-EIGMDPGKAEQEIEKLRTKGE
VYEPKQGHLRTT-
[65] D_Halorubrum_sp._Hd13
----MAQA-GNQ---DLTERFIQFYRNYYREEIGTLAQRYPNEQRSLYVDYDDLFQFDRD
LAEDFRTKPDQMREYAEEALRLYDLPADVSLGRAHVRIENLPE--SIDIRGIRVHDDHIG
KLVSVKGIVRKATDVRPKVTEAAFECQRCGTMTYIPQSDGGFQEPHECQGCERQGPFRVN
FDQSEFIDSQKLRIQESPEGLRGGETPQSLDVDIVDDITGKVSPGDHVTCVGVLHIEQVE
QGNEKSAIFDLYMDGVSISIEDEEFEDMDITEADKREIIELSNRDDIYEAMVGSIAPAIY
GYEEEKLAMILQLFSGVTKHLPDGSRIRGDLHMLLIGDPGTGK-----------------
------------------------------------------------------------
------------------------------------------------------------
------------------------------------------------------------
------------------------------------------------------------
------------------------------------------------------------
------------------------------------------------------------
------------------------------------------------------------
------------------------------------------------------------
------------------------------------SQMISYVENIAPRSVYTSGKGSSA
AGL---------------------------------------------------------
------------------------------------------------------------
------------------------------------------------------------
------------------------------------------------------------
------------------------------------------------------------
------------------------------------------------------------
------------------------------------------------------------
------------------------------------------------------------
------------------------------------------------------------
----TAAAVRDDFGDGQQWSLEAGALVLADKGIAAVDELDKMDCVTGDTLVTLA-DGRVE
RIDELARDAAEDGEIEDLSN--GRRIRDVDL--EVWTMDEDGRLVERPVSAVHEYDAPSE
LTRVTMETGESLTATADHPFFVLDDGERVEREAAALDDGDWVYVPREIP----AKATDGA
GAVGAAGGDVDAE-IVDGELV--DA--GEGIDAA---MAS---------------VLGYL
SGDGNVYYDRE------EGVYGVRFTNTDDELLADFERAAREAFGAEPTRPPSEKREGG-
----VETVRVTGKEYADAVLDAGMNLGRYDEKCFPTPVSTGSRAAKAAFVRALADSEGHV
DESAGNVRIASASRDLLRGARNLLLQFGVSSQLQHRERNGGR-DVYYLTVTDAESLAAFR
RAIGFTATRKAEALDRVVEAADGDRTILDVVPEIDGLLAKCRESLRLHQSECGLDAVTYH
DFESGTANVSLHRARRILAAFEDRLEAAAEDRRALDG--EPTWNILAEIRERYHVSQSEL
AEGT-PLSQQRISREWGDSDDVRRTVASRLRDVLTAVGETDLDGLREFVRGDVKWRRVES
VETVAPESTEHRSEVLRQRLADIVGGPVETAERRARELLDRG-QVGEVRSELAATLDAYG
VSQADVASSLDVDQATVSRWLSGGVETDRLGDLREAIGAEVDAVKDELRSLLARIEDGR-
QPKVYDLTVDETHNFVANGLVVHNSSDRSAMHEGLEQQ----------------------
------------------------------------------------------------
------------------------------------------------------------
------------------------------------------------------------
------------------------------------------------------------
------------------------------------------------------------
------------------------------------------------------------
------------------------------------------------------------
------------------------------------------------------------
------------------------------------------------------------
----------------------KISVSKAGINATLKARCSLLGAANPKYGRFDQYEPIGE
QIDLEPALISRFDLIFTVTDSPDPEHDSRLAKHIIKTNYAGELNTQREELASSEFTSDQV
AEVTQEVAPEIDAELLRKYIAHAKRSCYPTMTEEAKELIEEFYVDLRSKGADEDAPVPVT
ARKLEAMVRLAEASARLRLSDTVEREDADRATDIVESCLKDIGVDPETGQFDADVVETGT
SKSQRDRIKNIKGLIADIEEEYQE--GAPVEEVLDRAG-EIGMDPGKAEQEIEKLRTKGE
VYEPKQGHLRTT-
[66] D_Halorubrum_sp._Ib24
----MAQA-GNQ---DLTERFIQFYRNYYREEIGTLAQRYPNEQRSLYVDYDDLFQFDRD
LAEDFRTKPDQMREYAEEALRLYDLPADVSLGRAHVRIENLPE--SIDIRGIRVHDDHIG
KLVSVKGIVRKATDVRPKVTEAAFECQRCGTMTYIPQSDGGFQEPHECQGCERQGPFRVN
FDQSEFIDSQKLRIQESPEGLRGGETPQSLDVDIVDDITGKVSPGDHVTCVGVLHIEQVE
QGNEKSAIFDLYMDGVSISIEDEEFEDMDITEADKREIIELSNRDDIYEAMVGSIAPAIY
GYEEEKLAMILQLFSGVTKHLPDGSRIRGDLHMLLIGDPGTGK-----------------
------------------------------------------------------------
------------------------------------------------------------
------------------------------------------------------------
------------------------------------------------------------
------------------------------------------------------------
------------------------------------------------------------
------------------------------------------------------------
------------------------------------------------------------
------------------------------------SQMISYVENIAPRSVYTSGKGSSA
AGL---------------------------------------------------------
------------------------------------------------------------
------------------------------------------------------------
------------------------------------------------------------
------------------------------------------------------------
------------------------------------------------------------
------------------------------------------------------------
------------------------------------------------------------
------------------------------------------------------------
----TAAAVRDDFGDGQQWSLEAGALVLADKGIAAVDELDKMDCVTGDTLVTLA-DGRVE
RIDELARDAAEDGEIEDLSN--GRRIRDVDL--EVWTIDEDGRLVERPVSAVHEYDAPSE
LTRVTMETGESLTATADHPFFVLDDGERVEREAAALDDGDWVYVPREIP----AKATDGA
GAVGAAGGDVDAE-IVDGELV--DA--GEGIDAA---MAS---------------VLGYL
SGDGNVYYDRE------EGVYGVRFTNTDDELLADFERAAREAFGAEPTRPPSEKREGG-
----VETVRVTGKEYADAVLDAGMNLGRYDEKCFPTPVSTGSRAAKAAFVRALADSEGHV
DESAGNVRIASASRDLLRGARNLLLQFGVSSQLQHRERNGGR-DVYYLTVTDAESLAAFR
RAIGFTATRKAEALDRGVEAADGDRTILDVVPEIDGLLAKCRESLRLHQSECGLDAVTYH
DFESGTANASLHRARRILAAFEDRLEAAAEDRRVLDG--EAAWETLAEIRERYHVSRSEL
AEGT-ALSQQRISSGWGESDDVRRTVASRLRDVLTAVGETDLDGLREFGRGDVKWRRVES
IETVLPESTEHRSEVLRQRLADIVGGPVETAERRARELLDRG-QVGEVRSERAATLDAYG
VSQADVASSLDVDQATVSRWLSGGVETDRLGDLREAIGAEVDAVKDELRSLLARIEDGR-
QPKVYDLTVDETHNFVANGLVVHNSSDRSAMHEGLEQQ----------------------
------------------------------------------------------------
------------------------------------------------------------
------------------------------------------------------------
------------------------------------------------------------
------------------------------------------------------------
------------------------------------------------------------
------------------------------------------------------------
------------------------------------------------------------
------------------------------------------------------------
----------------------KISVSKAGINATLKARCSLLGAANPKYGRFDQYEPIGE
QIDLEPALISRFDLIFTVTDSPDPEHDSRLAKHIIKTNYAGELNTQREELASSEFTSDQV
AEVTQEVAPEIDAELLRKYIAHAKRSCYPTMTEEAKELIEEFYVDLRSKGADEDAPVPVT
ARKLEAMVRLAEASARLRLSDTVEREDADRATDIVESCLKDIGVDPETGQFDADVVETGT
SKSQRDRIKNIKGLIADIEEEYQE--GAPVEEVLDRAG-EIGMDPGKAEQEIEKLRTKGE
VYEPKQGHLRT--
[67] D_Halorubrum_sp._SD626R
----MAQA-GNQ---DLTERFIQFYRNYYREEIGTLAQRYPNEQRSLYVDYDDLFQFDRD
LAEDFRTKPDQMREYAEEALRLYDLPADVSLGRAHVRIENLPE--SIDIRGIRVHDDHIG
KLVSVKGIVRKATDVRPKVTEAAFECQRCGTMTYIPQSDGGFQEPHECQGCERQGPFRVN
FDQSEFIDSQKLRIQESPEGLRGGETPQSLDVDIVDDITGKVSPGDHVTCVGVLHIEQVE
QGNEKSAIFDLYMDGVSIAIEDEEFEDMDITEADKREIIELSNRDDIYEAMVGSIAPAIY
GYEEEKLAMILQLFSGVTKHLPDGSRIRGDLHMLLIGDPGTGK-----------------
------------------------------------------------------------
------------------------------------------------------------
------------------------------------------------------------
------------------------------------------------------------
------------------------------------------------------------
------------------------------------------------------------
------------------------------------------------------------
------------------------------------------------------------
------------------------------------SQMISYVENIAPRSVYTSGKGSSA
AGL---------------------------------------------------------
------------------------------------------------------------
------------------------------------------------------------
------------------------------------------------------------
------------------------------------------------------------
------------------------------------------------------------
------------------------------------------------------------
------------------------------------------------------------
------------------------------------------------------------
----TAAAVRDDFGDGQQWSLEAGALVLADKGIAAVDELDKMDCVTGDALVTLA-DGRVE
RIDELAREAAENGDIEELSN--GRRIRNVDL--DVWSMDEKGQLVERPVFSVHEYDAPSE
LTRVTTETGESLTATADHPFFVLDDGERVEREAAALDAGDWVYVPREIP----TKAADGG
TMAANGGDGPAAE-PVDGGG----------VDAA---MAS---------------VLGYL
SGDGNVFYDRD------EGVYGVRFTNTDDELLADFKRVARAAFDAEPTRPPSEKRDDG-
----TETVRVTGKEHADAVLDAGMNLGRYDEKCFPTAVSTGNRAAKAAFVRALADSEGHV
DESAGNVRIASASRDLLEGTRTLLLQFGVSSQIQHRGRDGSR-DVYYLTVTDADSLTAFR
RAIGFTASRKAEALDRVVDAADGDRTIVDVVPEIDDILARSRESLRLHQSECGLNAVTYH
DFESRTANASLHRAGRILTAFENRLDAAAEDRRRLDE--TATWETLAELRGRYHVSQSEL
AEGT-ALSQQQISREWGDNDEVRRLITDRLREILTEVEATDLGDLREFVRGDVKWRRVES
VETVPPESTEHRGEVLRQRLADIIGGPVETAERRARELLARG-PVGETRPELAAALDAYG
VSQADVTSRFDVSQATVSRWLSGAVETDRLGELREAVVEEINTVEAELRSLLARIEDGQ-
QPKVYDLTVEGTHNFVANGVVVHNSSDRSAMHEGLEQQ----------------------
------------------------------------------------------------
------------------------------------------------------------
------------------------------------------------------------
------------------------------------------------------------
------------------------------------------------------------
------------------------------------------------------------
------------------------------------------------------------
------------------------------------------------------------
------------------------------------------------------------
----------------------KISVSKAGINATLKARCSLLGAANPKYGRFDQYEPIGE
QIDLEPALISRFDLIFTVTDSPDPEHDSRLAKHIIKTNYAGELNTQREELASSEFTSDQV
AEVTQEVAPEIDAELLRKYIAHAKRSCYPTMTEEAKELIEEFYVDLRSKGADEDAPVPVT
ARKLEAMVRLAEASARLRLSDTVEREDADRATDIVESCLKDIGVDPETGQFDADVVETGT
SKSQRDRIKNIKGLIADIEEEYQE--GAPVDEVLDRAG-EIGMDAGKAEDQIEKLRTKGE
VYEPKQGHLRLT-
[68] D_Halorubrum_sp._SS7
----MAQA-GTQ---DLTERFIQFYRNYYREEIGQLAQRYPNEQRSLYVSYDDLFQFDRD
LAEDFLNKPEQMREYAEEALRLYDLPADVSLGRAHVRIEDLPE--SVDIRGIRVHDDHIG
KLVSIQGIVRKATDVRPKVTEAAFECQRCGTMTYIPQSDGGFQEPHECQGCERQGPFRVN
FDQSEFVDSQKLRIQESPEGLRGGETPQSLDVDIVDDITGEVSPGDHVTCVGVLHIEQVE
QGNEKSAIFDLYMDGVSIAIEDEEFEDMDITEADKRDIIELSERDDIYEAMVGSIAPAIY
GYEEEKLAMILQLFSGVTKHLPDGSRIRGDLHMLLIGDPGTGK-----------------
------------------------------------------------------------
------------------------------------------------------------
------------------------------------------------------------
------------------------------------------------------------
------------------------------------------------------------
------------------------------------------------------------
------------------------------------------------------------
------------------------------------------------------------
------------------------------------SQMISYVENIAPRSVYTSGKGSSA
AGL---------------------------------------------------------
------------------------------------------------------------
------------------------------------------------------------
------------------------------------------------------------
------------------------------------------------------------
------------------------------------------------------------
------------------------------------------------------------
------------------------------------------------------------
------------------------------------------------------------
----TAAAVRDDFGDGQQWSLEAGALVLADKGIAAVDELDKMDCVTGDALVSLA-DGRVE
RIGELAREAAEDGEVEELSN--GRRIRDVDL--DVWSMNEDGNLVERSVSAVHEYDVPSE
LTRVTTETGESLTATADHPFFVLDDGERVEREAAALNDGDWVYVPREIP----TTAADGG
AVAASGGGGPTTE-PGDGPTVD-----ADGVDPA---TAS---------------VLGYL
SGDGNVYYDRD------EGVYGVRFTNTDDGLLDDFERAARAAFDAEPVRPPSERRGDG-
----VETVRVTGKEHADAVLDAGMNLGRYDEKCFPTAVTTGSRAAKAAFVRALADSEGHV
DESAGNIRIASASRDLLRGTRNLLLQFGVSSQLQHRERDGGR-DVYYLTVTDADSLAAFR
RYVGFTATRKAEALDRVVAAADGDRTILDVVPEVDDVLARCRDSLRLHQSECGIGAVTYH
DFETGSANVSLHRAERILTAFERRRERADEDRGALDA--TPTWETLSELRSRYHVSQSEL
AEGT-TLSQQQVSREWGESDEVRRTVAARLREVLTDVAETDLDDLREFVRGEVKWRRVES
VETVPPESVEHRGEVLRQRLVDVIGGPVDTAEVRARELLDRG-PVGETRAALSAALDAHG
VSQADVASGLDVSQATVSRWLSGAVETERFDDLREAVVEEVGAVKAELRSILSRIDDGE-
RPRVYDLTVEGTHNFVANGLVVHNSSDRSAMHEGLEQQ----------------------
------------------------------------------------------------
------------------------------------------------------------
------------------------------------------------------------
------------------------------------------------------------
------------------------------------------------------------
------------------------------------------------------------
------------------------------------------------------------
------------------------------------------------------------
------------------------------------------------------------
----------------------KISVSKAGINATLKARCSLLGAANPKYGRFDQYEPIGE
QIDLEPALISRFDLIFTVTDSPDPEHDSRLAQHIIKTNYAGELNTQREQLSSSEFTSEQV
AEVTEEVAPEIDAELLRKYIAHAKRNCYPTMTEEAKEVIEEFYVDLRSKGADEDAPVPVT
ARKLEALVRLSEASARVRLSDTVEREDADRATDIVESCLKDIGVDPETGQFDADVVETGT
SKSQRDRIKNIKGLIADIEEEYEE--GAPVDEVLDRAG-EIGMDPGKAEQEIEKLRTKGE
VYEPKQGHLRTT-
[69] D_Halorubrum_sp._WN019
----MAQA-GNQ---DLTERFIQFYRNYYREEIGTLAQRYPNEQRSLYVEYDDLYQFDRD
LAEDFRTKPEQMREYAEEALRLYDLPADVSLGRAHVRIENLPE--SIDIRGIRVHDDHIG
KLVSIKGIVRKATDVRPKVTEAAFECQRCGTMTYIPQSDGGFQEPHECQGCERQGPFRVN
FDQSEFIDSQKLRIQESPEGLRGGETPQSIDVDIVDDITGEVSPGDHVTCVGVLHIEQVE
QGNEKSAIFDLYMDGVSIGIEDEEFEDMDITEADKREIIELSNREDIYEAMVNSIAPAIY
GYEEEKLAMILQLFSGVTKHLPDGSRIRGDLHMLLIGDPGTGK-----------------
------------------------------------------------------------
------------------------------------------------------------
------------------------------------------------------------
------------------------------------------------------------
------------------------------------------------------------
------------------------------------------------------------
------------------------------------------------------------
------------------------------------------------------------
------------------------------------SQMISYVENIAPRSVYTSGKGSSA
AGL---------------------------------------------------------
------------------------------------------------------------
------------------------------------------------------------
------------------------------------------------------------
------------------------------------------------------------
------------------------------------------------------------
------------------------------------------------------------
------------------------------------------------------------
------------------------------------------------------------
----TAAAVRDDFGDGQQWSLEAGALVLADKGIAAVDELDKMDCVTGDTLVTLA-DGRVE
RIDELAREAAEDGEIEELSN--GRHIRDVDL--TVWSMDEDGQLVERPVSAVHEYDAPSE
LTRVTMETGESLRATADHPFFVLDDGERVEREAAALDDGDWVYVPREIP----TKAADGA
GAVAAPSGGVDAG------VP--GE--DKGVSPA---MAS---------------VLGYL
SGDGNVYYDRD------EGVYGVRFTNAAADLLDDFERAAREAFDAEPTRPPSEKRDGG-
----VETVRVHGKEHADAVLDAGMNLGRYDEKCFPTAVSTGNRAAKAAFVRALADSEAHV
DESAGNVRVASASRDLLRGTRNLLLQFGVSSQLQRRARDGGR-DVYYLTVTDSESLAAFR
RYVGFTAARKAEALDRVVEAADGDRTILDVIPEVDEVLAEYRESLRLHQSECGLDAGTYC
DFENGAANASLHRAERVLAAFEERLEAATEDRRVLDD--DPSWELLAEMRDRYHVSQSEI
AEGT-TLSQQQISRLWGGRDDVRRTVAERFRDVLAEVTETDLDDLREFVRGDVKWRRVES
VETVPPESTEHRSEVLRQRLADVIGGSIETVERRARDLLERG-PVGDTREELAAALDAYG
VSQTAVASSLDVDQATVSRWLSGTVETDRIDDLREAVAEELRAVEDELRSILSRIDDGR-
RPKVYDLTVDDTHNFVANGLVVHNSSDRSAMHEGLEQQ----------------------
------------------------------------------------------------
------------------------------------------------------------
------------------------------------------------------------
------------------------------------------------------------
------------------------------------------------------------
------------------------------------------------------------
------------------------------------------------------------
------------------------------------------------------------
------------------------------------------------------------
----------------------KISVSKAGINATLKARCSLLGAANPKYGRFDQYEPIGE
QIDLEPALISRFDLIFTVTDSPDPEHDSRLAQHIIKTNYAGELNTQREELASSEFTSDQV
AEVTQEVAPEIDAELLRKYIAHAKRSCYPTMTEEAKELIEEFYVDLRSKGADEDAPVPVT
ARKLEAMVRLSEASARVRLSDTVEREDADRATDIVESCLKDIGVDPETGQFDADVVETGT
SKSQRDRIKNIKGLIADIEEEFEE--GAPVDEVLDRAG-EIGMDPGKAEQEIEKLRTKGE
VYEPKQGHLRTT-
[70] D_Halorubrum_tebenquichense_DSM_14210
----MAQA-STQ---DLTERFIQFYRNYYREEIGQLAQRYPNEQRSLYLSYDDLFQFDRD
LAEDFLNKPEQMREYAEEALRLYDLPADVSLGRAHVRIEDLPE--SVDIRGIRVHDDHIG
KLVSVQGIVRKATDVRPKVTEAAFECQRCGTMTYIPQSDGGFQEPHECQGCERQGPFRVN
FDQSEFVDSQKLRIQESPEGLRGGETPQSLDVDIVDDITGEVSPGDHVTCVGVLHIEQVE
QGNEKSAIFDLYMDGVSIAIEDEEFEDMDITEADKRDIIELSERDDIYEAMVGSIAPAIY
GYEEEKLAMILQLFSGVTKHLPDGSRIRGDLHMLLIGDPGTGK-----------------
------------------------------------------------------------
------------------------------------------------------------
------------------------------------------------------------
------------------------------------------------------------
------------------------------------------------------------
------------------------------------------------------------
------------------------------------------------------------
------------------------------------------------------------
------------------------------------SQMISYVENIAPRSVYTSGKGSSA
AGL---------------------------------------------------------
------------------------------------------------------------
------------------------------------------------------------
------------------------------------------------------------
------------------------------------------------------------
------------------------------------------------------------
------------------------------------------------------------
------------------------------------------------------------
------------------------------------------------------------
----TAAAVRDDFGDGQQWSLEAGALVLADKGIAAVDELDKMDCVTGDTLVTLS-DGRVE
RIDELAREAAEDGEIEELSN--GRRVRDVDL--AVWSMDEDGRLVERPVSAVHEYDAPSE
LTRVTMETGESLRSTADHPFFVLDDGERVEREAAALDEGDWVYVPREVP----TAAADGG
GAVAATGTETELL-G--G---------DEDVGAE---MAT---------------VLGYL
SGDGNVCYDRD------EGVYGVRFTNADGELLDDFERAAREAFDAEPTRPPSESRDDG-
----VETVRVHGKEHADAVLDAGMNLGRYDEKCFPAAVSTGGRAAKAAFVRALADSEGHV
DESAGNVRVASASRDLLRGTRNLLLQFGVSSQVQRRTRDGGR-DVYYLTVTDAASLAAFR
RSVGFTASRKAAALDRVVESADGDRTILDVVPEIDETLARCRDALRLHQSECGIDAVTYH
DFENGAANASLHRAERILAAFEERVETASEDRHRLDG--EPAWETLAELRHRYHVSQSEL
AEGT-ALSQQQISRAWGEEAGVRRTVTERLRDIVEGVAESDLEDLREFVRGDVKWRRVES
VETVPPESTEHRGEVLRQRLADLIGGPVETAEERARELLDRG-PIGETRAELSAALDAYG
VSQADVASSLDVTQATVSRWLSGAVETDRLGDLREAVAAELKSVEDELRSLLARIDDGR-
RPKVYDLTVEGTHNFVANGLVTHNSSDRSAMHEGLEQQ----------------------
------------------------------------------------------------
------------------------------------------------------------
------------------------------------------------------------
------------------------------------------------------------
------------------------------------------------------------
------------------------------------------------------------
------------------------------------------------------------
------------------------------------------------------------
------------------------------------------------------------
----------------------KISVSKAGINATLKARCSLLGAANPKYGRFDQYEPIGE
QIDLEPALISRFDLIFTVTDSPDAEHDSRLAQHIIKTNYAGELNTQRAEVPSSEFTAEEV
DAVTQEVAPEIDAELLRKYVAHAKRSCYPTMTDEAKDIIEEFYVDLRSKGADEDAPVPVT
ARKLEAMVRLSEASARVRLSDTVEREDADRATDIVESCLKDIGVDPETGQFDADVVETGT
SKSQRDRIKNIKGLIADIEEEYQE--GAPVDEVLDRAGE-IGMDPGKAEQEIEKLRTKGE
VYEPKQGHLRTT-
[71] D_Halorubrum_xinjiangense_CGMCC_1pt3527
----MAQA-GTQ---DLTEQFIQFYRNYYREEIGQLAQRYPNEQRSLYVSYDDLFQFDRD
LAEDFLNKPEQMREYAEEALRLYDLPADVSLGRAHVRIEDLPE--SVDIRGIRVHDDHIG
KLVSIQGIVRKATDVRPKVTEAAFECQRCGTMTYIPQSDGGFQEPHECQGCERQGPFRVN
FDQSEFVDSQKLRIQESPEGLRGGETPQSLDVDIVDDITGEVSPGDHVTCVGVLHIEQVE
QGNEKSAIFDLYMDGVSISIEDEEFEDMDITEADKRDIIELSERDDIYEAMVGSIAPAIY
GYEEEKLAMILQLFSGVTKHLPDGSRIRGDLHMLLIGDPGTGK-----------------
------------------------------------------------------------
------------------------------------------------------------
------------------------------------------------------------
------------------------------------------------------------
------------------------------------------------------------
------------------------------------------------------------
------------------------------------------------------------
------------------------------------------------------------
------------------------------------SQMISYVENIAPRSVYTSGKGSSA
AGL---------------------------------------------------------
------------------------------------------------------------
------------------------------------------------------------
------------------------------------------------------------
------------------------------------------------------------
------------------------------------------------------------
------------------------------------------------------------
------------------------------------------------------------
------------------------------------------------------------
----TAAAVRDDFGDGQQWSLEAGALVLADKGIAAVDELDKMDCVTGDTLVSLA-DGRVE
RIAELAREAAADGDVEELSN--GRHIRDVDL--DVWTMDEDGNLVERPVSAVHEYDAPSK
LTRVTMETGESLTATADHPFFVLDDGERVEREAAALDDGDWVYVPREIP----TKAADGG
AVAASGGAGAAAE-PVDGEG----------VDAA---MAS---------------VLGYL
SGDGNVYYDRD------QGVYGVRFTNTDEDLLADFERAAHEAFDAEPTRPPSEKRDGG-
----VETVRVTGKEHADAVLDAGMNLGRYDEKCFPTPVSTGSRAAKAAFVRALADSEGHV
DESAGNVRIASASRDLLSGTRNLLLGFGVSSQLQRSERDEGR-DVYYLTVTDADSLAAFR
RFVGFTATRKAESLDRVVDAADGDRTILDVIPDVGDALARSRESLRFHQRECGLNAGAYH
GFESGDANVSLHRARRVLAAFEDRLETAAEDRDRLDA--TPTWETLSKLRHRYHVSQSEL
ADGT-GVSQQQISREWGERDELRRTVTERLRGILTEVAETDLDDLREFVRGDVKWRRVES
VETVPPESTEHRGEVRRQRLADVIGGPVETVKEHARDLLDRG-PVGETRSDLSAALDAYG
VSQADVASRLDVSQATVSRWLTGAIETDRLDDLREAVAAEVDAVKAELRSILARIEDGE-
RPRVYDLTVEETHNFVANGLVVHNSSDRSAMHEGLEQQ----------------------
------------------------------------------------------------
------------------------------------------------------------
------------------------------------------------------------
------------------------------------------------------------
------------------------------------------------------------
------------------------------------------------------------
------------------------------------------------------------
------------------------------------------------------------
------------------------------------------------------------
----------------------KISVSKAGINATLKARCSLLGAANPKYGRFDQYEPIGE
QIDLEPALISRFDLIFTVTDSPDPEHDSRLAKHIIKTNYAGELNTQREELASSEFTSEQV
AEVTEEVAPEIDSELLRKYIAHAKRSCFPTMTEEAKEVIEEFYVDLRSKGADEDAPVPVT
ARKLEAMVRLSEASARVRLSDTVEREDADRATDIVESCLKDIGVDPETGQFDADVVETGT
SKSQRDRIKNIKGLIADIEEEYED--GAPVDEVLDRAGE-IGMDPGKAEQEIEKLRTKGE
VYEPKQGHLRTT-
[72] aBdC_Haloquadratum_walsbyi_DSM_16790
----MAQA-PQDPQ-DLTDRFIQFYRKYYRDDIGTLAQQFPHEKRSLYIDYHDLYAFDVE
LAEDYRREPDQLREYAEEALRLYDLPADVKLGRAHVRMRSLPD--TVDIRNIRVHDDHIG
HLIAVQGIVRKATDVRPKITEAAFECQRCGTMTYIPQSDSGFQEPHECQGCERQGPFDVD
FDQSEFIDAQKVRVQESPEGLRGGETPQSIDVDLEDDATGAVTAGDHVTTTGVLHIEQQT
SGNEKTPIFDIYMDGRSVEIEDEEFDDMDITDEDVAEIVELSNDPDIYEKMVESVAPSIY
GYDEEKLAMILQLFSGVTKHLPDGSRIRGDLHMLLIGDPGTGKCVSGETDIALVEGKTAT
IGELVESALTDPKPVDDGVWDTADFTVTSAIETGELIERDVTRVWKRQSPETMRQIQIAG
GRSVTVTPSHPVFVEHN-GSYTARRADSLSAGESVAIA----------------------
-----------------------------------------------DDVADS-------
-----------------------------HPISVDNTANTLNPRSMSTPGITTDGGLY--
------------------------------------------------------------
------------------------------------------------------------
------------------------------------------------------------
------------------------RTGSDGGIVHA-EVGKEDVTDCLTT-----------
DRITAVKTVTPTAEWVYDLEVEGTHAYLTNGVLSHNSAMLQYIRNIAPRSVYTSGKGSSS
AGLCVTGETRIHTTDGFVPLKQLATQHHPKKVTTETAAAYERELYTVDPTTQSAEVTQSK
SSHVWRMPEKHCRRIRTASGKQLEASVNTPVLTVDDAEIKWKPISAIESNDSVVIPQYNN
VERSSVSITDIFEFTQEQLKLTEKSITILRTEIVSQYQNIAAAADALNIDVNSVEALITG
QPVVSDVIDRVCDAISVSSEDITIHHVIGPTGTAIELPEVLNDDLLYLLGAAFACGNIMT
GETCEERW-IQFHAPEESIRSHIIDAAVATFGS-ESIQTDTEQANTVQVISATVTRLFET
LGLEQITDAAPREIHPRLTAVSGADAFIRGLFDTGGRIDNKNT--PQIAIGTASEPLAEQ
IQLLLETYGIGSCRDTGDQSHT--------GTSTTQGQYLTLTGSDAQAYRTTIGTRTDS
GSSWDRQVSSSHADSEPSVRSTTTDTRKRT-DMHEHEIIS--AGDVSTVSSVESDGGTPQ
MPRSN-----IEPQSIGYDYESSRVNEIQTETVVEAVNTGKKEVFDLTVPNTQNFIGGGI
VTHNTAAAVRDDFGDGQQWTLEAGALVLADKGIAAVDELDKMRCVTGETLVSLA-DGRHV
PIASLATDASKTGTIESKPDGVGRTIRGIDD-LTVWTMTENKQLTGRPVTAIHQYDSPDT
LWQITLSDGSEVTTTADHPFIII-------------------------------------
-------------------------------------------------NRD-----GVH
ECPAKHLSENDEVYTPADG-Y----TASTSDITPDSETSSDSL------------PDGG-
------------------------------------------------------------
------------------------------------------------------------
------------------------------------------------------------
------------------------------------------------------------
------------------------------------------------------------
------------------------------------------------------------
-------------------ITQTRTNQYSSHRCDADLSDDELLDITTKTIKSIETVHPSD
GTDVYDLTVSGTHNFVANGMIVHNSEDRSAMHEALEQQSYHPRSEVLLADGQRIDIGTFV
DSRIEKNNANVIDGINCEILPVDDIDVYTVDTDTGSASTVSIDRVSRHPAPSEFIRVKFS
NGRSVLVTPEHPMFIDDGSETKTVQANALSGGEFVPAPHHLPGVNTDASSVSDDINDVST
IRTHVRSRARAKAEVEVRATDGEFKLIDAAQTLGIITAVGKVSVDA--PERGIIVDMDRT
VDSSKDSINNVLGSVIPSNDNDSITRVQDTGSTGNQWRWSVNTFIERMIEIAPAVTADRP
NRRVPDAVLGGSEAVVQQFLTGVIIAAGRILDETIRIYASSNELACDYADAFLRLGITAS
VEDGPAEIAAQTVIKCDSDYERACGMFDISSSRTTPSDTSSQNNQSSVTAQNEDTHQTTS
HEILPSGIADELQSIRQLLNIPASEQLASITAGDDGIALSIARAEINLLRDHIETLRMDT
ENVSIGRDDCVTPTISSSSKYKYAKNSITSDENLQLFGQSQAQLSERTKTTESSSIS---
-------ASTDLVSIPANISENRLVAATQRLDEVETRCNRRYHRVIAVDTVSNAGPHACE
WVYDITVEPTNTFISSGVVLHNSISVSKAGINATLKSRCSLLGAANPKYGRFDQYEPIGE
QIDLEPALISRFDLIFTVTDEPDPDADAKLADHIINTNYAGELHTQKANIPNSEFTDGEV
ESATAEVTPTIDAELLRKYVAYARRNCYPTMTDDAQDVIRKFYVDFRAKGADDDAPVPVT
ARKLEALVRLSEASARLRLSDTVEQEDAKRVTSIVESCLRDIGMDPETGEFDADIVETGT
SKNQRDRIKNLKHLIENIEADYDD--GAPVDEVIEQAISELGLSESKAEGEIENLRAKGE
VYEPRTGSLRTT-
[73] B_Halorubrum_aidingense_JCM_13560
----MAQA-GNQ---DLTERFIQFYRNYYREEIGTLAQNYPNEQRSLYVDYDDLFQFDRD
LAEDFRTKPDQMREYAEEALRLYDLPADVSLGRAHVRIENLPE--SIDIRGIRVHDDHIG
KLVSVKGIVRKATDVRPKVTEAAFECQRCGTMTYIPQSDGGFQEPHECQGCERQGPFRVN
FDQSEFIDSQKLRIQESPEGLRGGETPQSLDVDIVDDITGKVSPGDHVTAVGILHIEQVE
QGNEKSAIFDLYMDGVAIGIEDEEFEDMDITEADKREIIELSERDDIYEAMVDSIAPAIY
GYEEEKLAMILQLFSGVTKHLPDGSRIRGDLHMLLIGDPGTGK-----------------
------------------------------------------------------------
------------------------------------------------------------
------------------------------------------------------------
------------------------------------------------------------
------------------------------------------------------------
------------------------------------------------------------
------------------------------------------------------------
------------------------------------------------------------
------------------------------------SQMISYVENIAPRSVYTSGKGSSA
AGLCVVGDTKIHTSDGFVPIREIATDQHPDPVEIETAAESTRDLYTFDRSNG--SIDLAE
SSHVWRMPEKSCRRIETAHGKDLEASVNTPVLVCDEHGIEWREISEIGVGDHVAVPRYTG
IDRSSPSVREYVEFTGEKLKPTDESIERLRTRLCEEFGTLRNAAAELDLSEDFIYDTLSN
RHIPREKLDTVLDALNVHLDDIGLERAMLRHGSGVTIPEKFDADLMYLIGLVFGDGDVMV
SRRGGNRGHVRISNSNTDLLKQAADIIEAKFGRSVRVEYQDERVPCIRLHSATVARFFAN
VGVESPKDD--IRLDPGLTTAEHADSFLRGLFDADGSVCGRDDGGSSVQFSTVCGELAEQ
VQLMLETYGVRSRTRERDRRGTYTRADGHEIESTSIQTHLAIYGKELDAFADQIGFRSTA
KSRALRSIV--------------RDVPRRGERLPVGSALARADGGSTAYRQNFVKGQNPS
RSRAKAIVDSLDLGAIGGEVKEVADADLVWDEVVDAEHTGKKEVFDLTVPDTHNFLGNGI
VTHNTAAAVRDDFGDGQQWSLEAGALVLADKGIAAVDELDKME-----------------
------------------------------------------------------------
------------------------------------------------------------
------------------------------------------------------------
------------------------------------------------------------
------------------------------------------------------------
------------------------------------------------------------
------------------------------------------------------------
------------------------------------------------------------
------------------------------------------------------------
------------------------------------------------------------
------------------------------------------------------------
------------------------ASDRSAMHEGLEQQ----------------------
------------------------------------------------------------
------------------------------------------------------------
------------------------------------------------------------
------------------------------------------------------------
------------------------------------------------------------
------------------------------------------------------------
------------------------------------------------------------
------------------------------------------------------------
------------------------------------------------------------
----------------------KISVSKAGINATLKARCSLLGAANPKYGRFDQYEPIGE
QIDLEPALISRFDLIFTVTDSPDPEHDSRLAKHIIKTNYAGELNTQRTELASSEFTSEQV
AEVTQEVAPEIDAELLRKYIAHSKRSCFPTMTEEAKSLIEEFYVDLRSKGADEDAPVPVT
ARKLEALVRLSEASARVRLSDTVDREDADRATDIVESCLKDIGVDPETGQFDADVVETGT
SKSQRDRIKNIKGLIADIEDEYEE--GAPVEEVLDRAGE-IGMDPGKAEQEIEKLRTKGE
VYEPKQGHLRTT-
[74] aB_Haloplanus_aerogenes_JCM_16430
----MAQSSPNQ---ELVDRFVRFYRNYYRDAISQLAQRYPNEQRSLHVDYDDLYQFDPD
LAEDFIAQPDQLQDFAEEALRVYDLPADVSLGQAHVRLRNLPD--SIDIRSIRVHDNHVG
RMIAVSGIVRKATDVRPKIVEAAFECQRCGTMTYIPQSDGGFQEPHECQGCERQGPFRVN
YDQSEFVDSQKLRVQESPEGLRGGETPQSIDIDIEDDITGEVTAGDHVTVTGVLHIDQVT
DGNEKSQLFDLYMDGVSVEIEDEQFEDMEISEADKRDIIELSNHKNIYDEMVASVAPSIY
GYDQEKLAMILQLFSGVTKHLPDGSRIRGDLHMLLIGDPGTGKCQKYNTKVVLGDGTVRM
LGELVESRLENPVSVDDGVYESVNFSVQTVTADGNITVGEATKVWKREAPERMYRIRTKS
GREVEVTPSHPLFVPDG-GHMDAIRADELEVGDRIAASGSGVVDG---------------
------------------------------------------------------------
------------------------------------------------------------
------------------------------------------------------------
-------------------AEKESTTPTSAVP----------------------------
------------------------------------------------------------
------------------------------------DGGS-TTVDGTGG-----HGGVHW
DRIESIETVTPNYDWVYDLEVAETHTYLGNGIVSHNSQLLSYIRNIAPRSVYTSGKGSSS
AGLCVTGDTLIHTADGFEPIRELVKPHHPEPVTTETSEPAEYDLYTFDRTSG--EMTQRT
SSYVWRMPEKQCRRIETAHGKELETSTNTPVLICGDDGIEWREISEIEAGDFVAVPKYED
PERSTLSPRAFFEFSGEKLKPDEESITFLRRRLREQFGTLRDAAAELELTEDFIYDSLSN
RHLPLSRLDRILEAIDADRSDINVARSMLGHGNSITIPDSFDEDLMYLIGLVFGDGDIML
SRRGENRGHVRLSNSDEELLRKAARIVEETFDKSVEIEKQDERVPCIRIHSATIARFFRN
LGMETPKDG--LSLDPRLTTAEHADAFLRGLFDADGSVSARDDGGSSIQFSTISDEFARQ
VQLMLETYGVRARRRERDRRGTYELESGYEIESKAVQTHLAMYGQNVDAFAERIGFESAA
KTEALDGIV--------------GDATRRGERLPVGRTLAAVTRSAGAYYQNIHRGDNPS
RKRARAMLTERDLGPVESAVREAVDANLVWDEVVAAVDTEEKELFDLTVPETNNFVGNGI
VTHNTAAAVRDDFGEGQQWSLEAGALVLADQGIAAVDELDKMR-----------------
------------------------------------------------------------
------------------------------------------------------------
------------------------------------------------------------
------------------------------------------------------------
------------------------------------------------------------
------------------------------------------------------------
------------------------------------------------------------
------------------------------------------------------------
------------------------------------------------------------
------------------------------------------------------------
------------------------------------------------------------
------------------------AEDRSAMHQALEQQ----------------------
------------------------------------------------------------
------------------------------------------------------------
------------------------------------------------------------
------------------------------------------------------------
------------------------------------------------------------
------------------------------------------------------------
------------------------------------------------------------
------------------------------------------------------------
------------------------------------------------------------
----------------------QISISKAGINATLKSRCSLLGAANPKYGRFDQYEPIGE
QIDLEPALISRFDLIFTVTDQPDPDEDAALAEHILRTNYAGELNTQREQVANSNHSQEEV
ESVTDTVDPEIDPELLRKYIAYAKRTCFPTMTDEAKAAIRDFYVDLRAKGADEDAPVPVT
ARKLEALVRLAEASARVRLSDTVERDDAERVIEIVRSCLQDIGVDPETGEFDADVIETGT
SKSQRDRIKSIKDVIETVDAEYEGEAGAPIDAIVERAEA-EGIDEDKVMDQIEQLRRKGD
LYSPKQDQYKVV-
[75] BD_Halobellus_captivus_ZY8
----MAQA-GNQ---DLTERFIQFYRNYYREEIGSLAQKYPNEQRSLYVEYDDLFQFDRD
LAEDFLTKPDQMREYAEEALRLYDLPADVSLGRAHVRLRNLPE--NIDIREIRVHDDHIG
KLVSVQGIVRKATDVRPKVTEAAFECQRCGTMTYIPQSDGGFQEPHECQGCERQGPFRVN
FDQSEFIDSQKLRIQESPEGLRGGETPQSLDVDIVDDITGEVSPGDHVTCVGVLHIEQVE
QGNEKSAIFDLYMDGVSIAIEDEEFEDMDITDADRREIIELSNRDDIYDAMVDSIAPAIY
GYEEEKLAMILQLFSGVTKHLPDGSRIRGDLHMLLIGDPGTGK-----------------
------------------------------------------------------------
------------------------------------------------------------
------------------------------------------------------------
------------------------------------------------------------
------------------------------------------------------------
------------------------------------------------------------
------------------------------------------------------------
------------------------------------------------------------
------------------------------------SQMISYVENIAPRSVYTSGKGSSA
AGLCVTGDTKIHTADGFVPIRDLVSEHHPRPVATETSVEADHDLYTFDRKTG--TVELAR
SSHVWRMPEKPCRRIETAHGKDLEASINTPVLVCNGDGIEWREISDVDAGDHVAVPKYAD
VERTSPSVREYVEFTKEKIKPTTESIEFLRTRLREEFETLRDAAAELDLTEDFVYDTLSN
RHVPLEKLDTVLNAIDADIDDIDVERAMLRHGESVAIPGAFDADLMYLIGLVFGDGDVMV
SRRGGNRGHVRISNSDEELLEHAADVIEAKFDKSVDIEYQDDRVPCIRLHSATVARFFSN
VGVESPKDD--VSLDPRLTTAEHTDAFLQGLFDADGSVCGRNDGGSSVQFSTVCRDLAEQ
VQLMLETYGIRSRTRERDRRGTYERADGHEIRSTSIQTHLAIYGKELDAFADRIGFRSVA
KSTALDKVV--------------RDSPRRGEHLPIGDVLARTDGGAGPYWQNLNRGDDPS
RERALSIVDELDLGDVGSTVAEVAEADLVWDEVVAAGNTGEKEVFDLTVPDTHNFLGNGL
VTHNTAAAVRDDFGDGQQWSLEAGALVLADKGIAAVDELDKMDCVTGDTLVTLA-DGRVE
RIDELVRKAAEDGEIEDLSN--GRRIRDVDL--DVWSMDDDGRLVERPVCSVHEYDAPSE
LTRVTMETGESLTATADHPFFVLDDGERVEREAAALDDGDWVYVPREIP----TKATDGG
GAVAAAGGDAGGA------SA--AA--DGGIDDT---MAS---------------VLGYL
SGDGNVYYDRD------EGVYGVRFTNTDEELLADFERAAQGAFGTEPARPPSEKRDGG-
----VETVRVHGKRHADAVLDAGMNLGRYDGKCFPTAVSTGNRVAKAAFVRALADSEGHV
DESVGNVRVASASRDLLRGTRNLLLQFGVSSQMQRRARDDGR-DVYYLTVTDADSLAAFR
RLIGFTATRKAEALDRIVDSADGDRTILDVIPEVDDVLERCRDSLRLYQSECGLNAGTYH
DFENGTANLSLHRAERVLSAFEDRLEAAIEDRRVLDG--EPTWKTLGEIRDRYHVAQSEL
AEGT-ALSQQQISREWGESDDVRRTVADRLRDVLAAVAETDLDGLRAFVRGDVKWRRVES
VETIPPESTEHRREVLRQRLADVIGGPVETVERRARDLLEGG-PVGKTRDELAAALDEYG
VSQADVASLLGVDQATISRWLSGTVETDRLADLREAVLSEVETVEKELRSILARIEDGR-
QPKVYDLTVDETHNFIANGLVVHNSSDRSAMHEGLEQQ----------------------
------------------------------------------------------------
------------------------------------------------------------
------------------------------------------------------------
------------------------------------------------------------
------------------------------------------------------------
------------------------------------------------------------
------------------------------------------------------------
------------------------------------------------------------
------------------------------------------------------------
----------------------KISVSKAGINATLKARCSLLGAANPKYGRFDQYEPIGE
QIDLEPALISRFDLIFTVTDSPDPEHDSRLAKHIIKTNYAGELNTQREELATSEFTSDQV
AEVTQEVAPAIDAELLRKYVAHAKRSCYPTMTEEAKELIEEFYVDLRSKGADEDAPVPVT
ARKLEAMVRLSEASARVRLSDTVEREDADRATDIVESCLKDIGVDPETGQFDADVVETGT
SKSQRDRIKNIKGLIADIEEEYEE--GAPVDEVLDRAGE-IGMDPGKAEAEIEKLRTKGE
VYEPKQGHLRTT-
[76] BD_Halorubrum_halophilum_B8
----MAQA-GNQ---DLTERFIQFYRNYYREEIGQLAQRYPNEQRSLYVEYDDLYQFDRD
LAEDFRTKPEQMREYAEEALRLYDLPADVSLGRAHVRIENLPE--SIDIRGIRVHDDHIG
KLVSIKGIVRKATDVRPKVTEAAFECQRCGTMTYIPQSDGGFQEPHECQGCERQGPFRVN
FDQSEFIDSQKLRIQESPEGLRGGETPQNIDVDIVDDITGKVSPGDHVTCVGVLHIEQVE
QGNEKSAIFDLYMDGVSIAIEDEEFEDMDITEADKREIIELSNRDDIYDAMVDSIAPAIY
GYEEEKLAMILQLFSGVTKHLPDGSRIRGDLHMLLIGDPGTGK-----------------
------------------------------------------------------------
------------------------------------------------------------
------------------------------------------------------------
------------------------------------------------------------
------------------------------------------------------------
------------------------------------------------------------
------------------------------------------------------------
------------------------------------------------------------
------------------------------------SQMISYVENIAPRSVYTSGKGSSA
AGLCVTGDTKIHTSNGFVPIREIATEYHPEPVDSETSADAKHDLYTFDRASG--RIDLTE
SSHVWRMPEKPCRRIETAHGKDLEASVNTPVLVCGENGIEWKSISDVDAGDHVGVPKYTD
IDRSSPPVREYVEFTEEKIKPTDGSVEYLRSGLAEEFGTLRDAAAELGLSEDFVYDTLSN
RHIPLSKLDTVLTAIGADLDDIVIDRVMLRHGGGITIPDEFDADLMYLIGLVFGDGDVMG
SRRGGNRGQVRISNSDEELLERAADIIETKFGKSVDIEYQEDRVPCVRLHSATVARFFSN
VGVESPKDD--ITLDPNLTTAEHADAFLRGLFDADGSVCGRDNGGSSVQFSTVCSELAEQ
VQLMLETYGVRSRTRERDWRGTYERADGHEIESTSIQTHLAIYGKELDEFADRVGFSSTT
KSTALDGIV--------------RDGPRRGELLPIGNTLARTDGGAGRYWQNLNRGDDPS
RERTLSMIDDLNLGDVGPLVEEVVSADLVWDEVVDAENTGEKEVFDLTVPDTHNFLGNGV
VTHNTAAAVRDDFGDGQQWSLEAGALVLADKGIAAVDELDKMDCVTGDTLVSLA-DGRVE
RIDELAREAAADGEIEELSN--GRHIRDVDL--DVWTMDEDGRLVERPVSAVHEYDAPSE
LTRVTMETGESLSATADHPFFVLDDGERVEREAAALDDGDWVYVPREIP----TKAADGG
AAVANGGGRSDAA-PVG----------DEGVDSA---TAS---------------VLGYL
SGDGNVYYDRD------EGVYGVRFTNTGDELLSDFERAAREAFDAEPTRPPSEKRDGG-
----VETVQVTGKEHADAVLDAGMNLGRYGEKCFPTAVSTGSRAAKAAFVRALADSEGHV
DESAGNVRIASASRDLLRGTRTLLLGFGVSSQLQHRERDGGR-DVYYLTVTDADSLAAFQ
RHVGFTAARKAAALDRVVDSADGDRTILDVIPEVDDVLARHRESLRLHQSECGLDAGTYH
DFENGAANASLHRARRVLAAFEDRAETAAEDRTRIDE--EPMWETLSELRHRYHVSQSEL
ADGT-ALSQQQISRDWGEGDEVRRTVTERLREILTEVTETDLGDLREFVRGDVKWRRVES
VETVPPESTEHRGEVLRQRLADVIEGPAETAEKRARELLDRG-PVGETRAELSTALDDYG
VSQADVASGLDVTQATVSRWLSGAVETDRLGDLREAVAEEVDAVKAELRSILARIEDGR-
QPKVYDLTVEETHNFVANGLVVHNSSDRSAMHEGLEQQ----------------------
------------------------------------------------------------
------------------------------------------------------------
------------------------------------------------------------
------------------------------------------------------------
------------------------------------------------------------
------------------------------------------------------------
------------------------------------------------------------
------------------------------------------------------------
------------------------------------------------------------
----------------------KISVSKAGINATLKARCSLLGAANPKYGRFDQYEPIGE
QIDLEPALISRFDLIFTVTDSPDPEHDSRLAKHIIKTNYAGEINTQREELASSEFTPEQV
AEVTQEVAPEIDAELLRKYIAHAKRSCFPTMTEEAKELIEEFYVDLRSKGADEDAPVPVT
ARKLEAMVRLAEASARLRLSDTVEREDADRATDIVESCLKDIGIDPETGQFDADVVETGT
SKSQRDRIKNIKGLIADIEEEYQE--GAPVEEVLDRAGE-IGMDPGKAEGEIEKLRTKGE
VYEPKQGHLRTT-
[77] BD_Halorubrum_saccharovorum_DSM_1137
----MAQA-GNQ---DLTERFIQFYRNYYREEIGQLAQRYPNEQRSLYVEYDDLYQFDRD
LAEDFRTKPEQMREYAEEALRLYDLPADVSLGRAHVRIENLPE--GIDIRGIRVHDDHIG
KLVSIKGIVRKATDVRPKVTEAAFECQRCGTMTYIPQSDGGFQEPHECQGCERQGPFRVN
FDQSEFIDSQKLRIQESPEGLRGGETPQSIDVDIVDDITGEVSPGDHVTCVGVLHIEQVE
QGNEKSAIFDLYMDGVSIAIEDEEFEDMDITEADKREIIELSNRDDIYDAMVDSIAPAIY
GYEEEKLAMILQLFSGVTKHLPDGSRIRGDLHMLLIGDPGTGK-----------------
------------------------------------------------------------
------------------------------------------------------------
------------------------------------------------------------
------------------------------------------------------------
------------------------------------------------------------
------------------------------------------------------------
------------------------------------------------------------
------------------------------------------------------------
------------------------------------SQMISYVENIAPRSVYTSGKGSSA
AGLCVTGDTKIHTSDGFVPIREIATEYHPKPVDVETSSTAEHDLYTFDRASG--RIDLAE
SSHVWRMPEKPCRRIETAHGKDLEASVNTPVLVCDENGIEWKSISDVDAGDHIGVPKYTD
IDRSSPPVGEYVEFTEEKIKPTAESVEFLRGELTDEFGTLRDAAAELGLSEDFVYDTLSN
RHIPLDKLDTVLAAIGTAIDDIDIDRVMLRHGSGVTIPDEFDADLMYLIGLVFGDGDVMV
SRRGGNRGHVRISNSDEELLERAADIIETKFGKSVDIEYQEDRVPCVRLHSATVARFFSN
VGVESPKDD--IALDPKLTTAEHADAFLRGLFDADGSVCGRDNGGSSVQFSTVCSELAEQ
VQLMLETYGVRSRTRERDRRGTYERADGHEIESTSVQTHLAIYGKEVDRFAGQIGFRSTN
KSGALDKIV--------------NDAPRRGEFLPIGSTLARTDGGAGKYWQNLNRGEDPS
RERTLSMIDDLDLGDVGPDVEEVANADLVWDEVVDTEDTGEKEVFDLTVPDTHNFLGNGL
VTHNTAAAVRDDFGDGQQWSLEAGALVLADKGIAAVDELDKMDCVTGDTLVTLA-DGRVE
RIDELAREAAEDGEIEELSN--GRRIRDVDL--DVWSMDEEGELVERPVFSVHEYDAPSE
LTRVTTETGESLTATADHPFFVLDDGERVEREAAALDAGDWVYVPREIP----TKAADGG
TMAANGGDRPAAE-PVDDE----------GVDPA---TAS---------------VLGYL
SGDGNVYYDRD------EGVYGVRFTNADDELLADFERAARATFGSEPRRPPSEKRETG-
----VETVRVTGKEHADAVLNAGMSLGRYDEKCFPTAVSAGSRAAKSAFVRALADSEGHV
DESAGNVRIASASRDLLEGTQTLLLQFGVSSQLQHRERDESR-DVYYLTVTDADSLAAFR
RAIGFTASRKAEAIDRVVDAADGDRTILDVIPEIDGVLSECRESLRLHQSECGLDAVTYH
DFESGTANVSLHRARRVLAAFEDRLEAATADRSMLGD--DPSWETLSEMRGRYHVSQSEL
AEGT-ALSQQQISRGWGESDEVHQIVTDRLRETLVAVEETDLGSLREFVRGDVKWRRVES
VETVPPESAEHRSEVLRQRLADVLGGPVENVEQRARSLIERG-PVGDKRVELASALEAYG
VSQGDVASSLNVDQATISRWLSGAVETGRLEDLRDAIASEVDAVKAELRSILARIEDGR-
TPKVYDLTVEETHNFVANGVVVHNSSDRSAMHEGLEQQ----------------------
------------------------------------------------------------
------------------------------------------------------------
------------------------------------------------------------
------------------------------------------------------------
------------------------------------------------------------
------------------------------------------------------------
------------------------------------------------------------
------------------------------------------------------------
------------------------------------------------------------
----------------------KISVSKAGINATLKARCSLLGAANPKYGRFDQYEPIGE
QIDLEPALISRFDLIFTVTDSPDPEHDSRLAKHIIKTNYAGELNTQREELASSEFTPEQV
AEVTQEVAPEIDAELLRKYIAHAKRSCYPTMTEEAKDLIEEFYVDLRSKGADEDAPVPVT
ARKLEAMVRLSEASARVRLSDTVEREDADRATDIVESCLKDIGVDPETGQFDADVVETGT
SKSQRDRIKNIKGLIADIEEEYQE--GAPVEEVLDRAGE-IGMDPGKAEQEIEKLRTKGE
VYEPKQGHLRTT-
[78] BD_Halorubrum_sp._CBA1229
----MAQA-GNQ---DLTERFIQFYRNYYREEIGTLAQRYPNEQRSLYVDYDDLFQFDRD
LAEDFRTKPDQMREYAEEALRLYDLPADVSLGRAHVRIENLPE--SIDIRGIRVHDDHIG
KLVSVKGIVRKATDVRPKVTEAAFECQRCGTMTYIPQSDGGFQEPHECQGCERQGPFRVN
FDQSEFIDSQKLRIQESPEGLRGGETPQSLDVDIVDDITGKVSPGDHVTCVGVLHIEQVE
QGNEKSAIFDLYMDGVSISIEDEEFEDMDITEADKREIIELSNRDDIYEAMVGSIAPAIY
GYEEEKLAMILQLFSGVTKHLPDGSRIRGDLHMLLIGDPGTGK-----------------
------------------------------------------------------------
------------------------------------------------------------
------------------------------------------------------------
------------------------------------------------------------
------------------------------------------------------------
------------------------------------------------------------
------------------------------------------------------------
------------------------------------------------------------
------------------------------------SQMISYVENIAPRSVYTSGKGSSA
AGLCVVGDTKIHTSDGFVPIREIATDRHPDPVEIETAAESTRDLYTFDRANG--SIELAE
SSHVWRMPEKSCRRIETAHGKDLEASVNTPVLVCDEHGIEWREISEVGVGDHVAVPRYTG
IDRSSPSVREYVEFTGEKLKPTDESIERLRTRLCEEFGTLRNAAAELDLSEDFIYDTLSN
RHIPREKLDTVLDALDVHLDDIGLERAMLRHGSGVTIPEKFDADLMYLIGLVFGDGDVMV
SRRGGNRGHVRISNSDTDLLKQAADIIEAKFGRSVQVEYQDERVPCIRLHSATVARFFAN
VGVESPKDD--IRLDPGLTTAEHADAFLRGLFDADGSVCGRDDGGSSVQFSTVCGELAEQ
VQLMLETYGVRSRTRERDRRGTYTRADGNEIESTSIQTHLAIYGKELDAFADQIGFRSTA
KSRALGSIV--------------RDVPRRGERLPVGSALARADGGSTAYRQNIVKGQNPS
RSRAKAIVDSLDLGAIAGDVEEVADADLVWDEVVDAEHTGKKEVFDLTVPDTHNFLGNGI
VTHNTAAAVRDDFGDGQQWSLEAGALVLADKGIAAVDELDKMDCVTGDTLVSLA-DGRVE
RIDDLAREAAEDGEIEELSN--GRRIRDVDL--DVWTMDEEGDLVERPVFSVHEYDAPSE
LTRVTTETGESLTATADHPFFVLDDGERVEREAAALDDGDWVYVSREMP----TKATDGA
GAVAAAGGSIDAG-S-----V--GD--SGGVDAA---MAS---------------VLGYL
SGDGNVYYDRE------EGVYGVRFTNTDEELLADFERAAQEAFGTEPTRPPSEKRDDG-
----TETVRVTGKEHADAVLDAGMNLGRYDEKCFPAPVSTGSRAAKAAFVRALADSEGHV
DESAGNVRIASASRDLLRGARTLLLQFGVSSQLQRRERNGGR-DVYYLTVTDADSLAAFR
RAIGFTATRKAEALDCVVEAADGDRTILDVIPEIDGLLAECRESLRLHQSECGLDAVTYH
DFESGAANVSLHRAQRVLTAFEERLETAAEDRDRLGE--DPTWETISELRGRYHVSQSEL
AEGT-ALSQQRISREWGESDSARRTVADRLRGILIEITKTDLGDLREFVRGDVKWRRVES
VETVPPESTEHRREVLRQRLAEVLGGPVEGIERRARSLLERD-SVGETREELSAALEAYG
VSQSDVASSLDVDQATVSRWLSGAVETDRLGDLHEAIGAEVGAVKDELRSLLARIEDGR-
SPKVYDLTVDETHNFVANGVVVHNSSDRSAMHEGLEQQ----------------------
------------------------------------------------------------
------------------------------------------------------------
------------------------------------------------------------
------------------------------------------------------------
------------------------------------------------------------
------------------------------------------------------------
------------------------------------------------------------
------------------------------------------------------------
------------------------------------------------------------
----------------------KISVSKAGINATLKARCSLLGAANPKYGRFDQYEPIGE
QIDLEPALISRFDLIFTVTDSPDPEHDSRLAKHIIKTNYAGELNTQREELASSEFTSEQV
AEVTQEVAPEIDAELLRKYIAHAKRSCYPTMTEEAKELIEEFYVDLRSKGADEDAPVPVT
ARKLEAMVRLAEASARLRLSDTVEREDADRATDIVESCLKDIGVDPETGQFDADVVETGT
SKSQRDRIKNIKGLIADIEEEYQE--GAPIEEVLDRAGE-IGMDPGKAEQEIEKLRTKGE
VYEPKQGHLRTT-
[79] BD_Halalkaliarchaeum_desulfuricum_AArcSl
----MATA-GTD---ELTERFIQFYRNYYRDEIGQLAQRYPNEQRSLYVDYDDLYTFDPD
LAEDYLAKPEQFREYAEEALRLYDLPADVSLGQAHVRVENLPRSKTIDIRGIRVQDDHIG
RMIAVQGIVRKATDVRPKVTEAAFECQRCGTMTYIPQSESGFQEPHECQGCERQGPFRVN
HDQSEFIDSQKLRVQESPEGLRGGQTPQAIDVDIVDDITGKVTPGDHVTVVGVLHIEQMT
DGNEKTPVFDLYMDGVSISIEDEEFEDMDITQEDVQDIIERSSEEDIYQQMVDSVAPSIY
GFEEEKLAMILQLFSGVTKHLPDGSRIRGDLHMLLIGDPGTGK-----------------
------------------------------------------------------------
------------------------------------------------------------
------------------------------------------------------------
------------------------------------------------------------
------------------------------------------------------------
------------------------------------------------------------
------------------------------------------------------------
------------------------------------------------------------
------------------------------------SQLLSYIQNIAPRSVYTSGKGSSS
AGLCVTGDTKIHTAEGFMPIRELAEEHHPDPVDEDTAAESDHEVYSFDRESG--EMELRE
SSHVWRMPEKPCRRIETAHGKELEASVNTPVLVCGERGIEWREISDIKSGDHVAVPKYKE
VNKHSPPVRDFIEFTQEKVKPTEESITFLRQQLFERFGTLREAAAALDLSEDFIYDSLAN
RYLPLDKLDRILEAIDADLEDIEIDRAMLRHGHDIRIPDRFDEDLMYLIGLVFGDGDVSV
SSRGENRGHVRISNSDEELLRKAAECIKSTFDRSVEIEYQENRVPCIRFHSVTVARFFSN
LGVESPKTD--IGLEPRLMTAEHADAFLQGLFDADGCVSARRQGGSSIQFSTIDDEFARQ
IQRMLESYGIRARRRERDRRGTTVLKNGYEIESKSIQTHLTIYGKDIDVFAEQIGFNSTK
KEAALKTIV--------------EDTTRRGERLPIGKTLIKTDGAGGDYYQNIIRGNNPS
RERTNNILAERDLGDYRPFVEEVAEASLVWDKVVSAVDTGEKEVFDLTVPETHNFVGNGI
VTHNTAAAVRDDFGDGQQWTLEAGALVLADKGIAAVDELDKMRCVTGETLVSVG-DGSVR
QIGELAREAKSSGEIEQLQN--GQTIRDVDF--TVWTMAEDGNLVKRPVTAIHAYHAPES
LCKVTLQTGEQLTATQDHPFFVLEGGERKTRAASDLEKDDWVYVPRTIP----TPACDGG
PITAEIDTNSKPQTQVNHQ----------YSDP----------------QEAKAAILGYL
SGDGNIVYDRS------GGCYGIRFTNSEEELLRDFESACLTAFGSDPVRHESEQREDG-
----VETVRLHGRRYADSVLEAGMNLENYDGKAFPTWVTEGSTREKKAFVRALVDSEGSV
DTQTGNVRVYSSSREILCGTRILLLQFGITSQLRTRERKEKR-DLHVLTITDADSLNRFA
RHIGFTLTRKQNALMDVLEIVDGDRTILNVVPEIGDYLQEIRGNLRLHQSECGINKGTYC
DFESGKANVSIQRAKTILATFKRRKERAETDQEVLDR--EPTWSVLTTLKGRYHVSQSEL
AIGT-PFSQQKISRLWGDDEVLRETIVERFKSILREIATVDLSTLSVLIKGDVKWRKVES
TEVVSANSSSDRIPIYREQLADMLGCSVDLAESNARKLLKNDIEIGNDWKSLRKELQRHQ
ISFAELSDGLDVSASTVSRWFTGVVDTDRFEEVQNVAVRQIKQFRERIRATLDEMNSYA-
TPRVYDLTVEGTHNFVANGMIVHNSEDRSAMHQALEQQ----------------------
------------------------------------------------------------
------------------------------------------------------------
------------------------------------------------------------
------------------------------------------------------------
------------------------------------------------------------
------------------------------------------------------------
------------------------------------------------------------
------------------------------------------------------------
------------------------------------------------------------
----------------------KISISKAGINATLKSRCSLLGAANPKYGRFDQYEPLGE
QIDLEPALISRFDLIFTVTDQPDPDHDARLADHILTTNYAGEMNTQRERLATSEFTESEV
EQATQEVEPVLDAELLRKYIAYAKRNCFPTMTDEAREAIRDFYVDLRAQGADEDDPVPVT
ARKLEALVRLSEASARVRLSDTVDHEDAQRVIDIVESSLQDIGVDPETGQFDADVIETGT
SKSQRDRIKNLKGLIEELEDEFEE--GAPIDEVLERADD-VGMDPTKAEDEIEKLRRKGE
VYEPRQNHLRTT-
[80] B_Halorubrum_depositum_Y78
----MAQA-GNQ---DLTERFIQFYRNYYREEIGTLAQRYPNEQRSLYVDYDDLFQFDRD
LAEDFRTKPDQMREYAEEALRLYDLPADVSLGRAHVRIENLPE--SIDIRGIRVHDDHIG
KLVSVKGIVRKATDVRPKVIEAAFECQRCGTMTYIPQSDGGFQEPHECQGCERQGPFRVN
FDQSEFIDSQKLRIQESPEGLRGGETPQSLDVDIVDDITGKVSPGDHVTCVGVLHIEQVE
QGNEKSAIFDLYMDGVSISIEDEEFEDMDITEEDKREIIELSNRDDIYEAMVGSIAPAIY
GYEEEKLAMILQLFSGVTKHLPDGSRIRGDLHMLLIGDPGTGK-----------------
------------------------------------------------------------
------------------------------------------------------------
------------------------------------------------------------
------------------------------------------------------------
------------------------------------------------------------
------------------------------------------------------------
------------------------------------------------------------
------------------------------------------------------------
------------------------------------SQMISYVENIAPRSVYTSGKGSSA
AGLCVAGDTKIHTNDGFVSIREIATEQHPDPVESETAAESAHELYTFDRADG--SIDLAE
SSHVWRMPEKPCRWIETAHGKDLEASVNTPVLVCDEHGIEWREITEVGVGDHVAVPRYTE
IDRSSPPVREYVEFTGEKLKPTDESVEHLRTRLCEEFGTLRDAAAELDLSEDFIYDTLSN
RHIPREKLDTVLDALDVDIDDISIERAMLRHGSGVTIPEEFDADLMYLIGLVFGDGDVMV
SRRGGNRGHVRISNSDEDLLKQAANIIEAKFGKSVQIEYQDERVPCIRLHSATVARFFAN
VGVESPKDD--IRLDSRLTTAEHANAFLRGLFDADGAVCGRDDGGSSVQFSTVCGELSEQ
VQLMLETYGVRSRTRERDRRGTYTRADGHEIESTSIQTHLAIYGKELDAFADQVGFRSIT
KSQALSRIV--------------RDVPRRGERLPVGNALARADGGSAAYRQNFVKGQDPS
RSRAKAIVNSLELGAIGGDVEEVVDADLVWDEVVDAENTGEKEVFDLTVPDTHNFLGNGI
VTHNTAAAVRDDFGDGQQWSLEAGALVLADKGIAAVDELDKMD-----------------
------------------------------------------------------------
------------------------------------------------------------
------------------------------------------------------------
------------------------------------------------------------
------------------------------------------------------------
------------------------------------------------------------
------------------------------------------------------------
------------------------------------------------------------
------------------------------------------------------------
------------------------------------------------------------
------------------------------------------------------------
------------------------SSDRSAMHEGLEQQ----------------------
------------------------------------------------------------
------------------------------------------------------------
------------------------------------------------------------
------------------------------------------------------------
------------------------------------------------------------
------------------------------------------------------------
------------------------------------------------------------
------------------------------------------------------------
------------------------------------------------------------
----------------------KISVSKAGINATLKARCSLLGAANPKYGRFDQYEPIGE
QIDLEPALISRFDLIFTVTDSPDPEHDSRLAKHIIKTNYAGELNTQRTELASSEFTSDQV
AEVTQEVAPEIDAELLRKYIAHAKRSCYPTMTEEAKELIEEFYVDLRSKGADEDAPVPVT
ARKLEAMVRLAEASARLRLSDTVEREDADRATDIVESCLKDIGVDPETGQFDADVVETGT
SKSQRDRIKNIKGLIADIEEEYQE--GAPVEEVLDRAGE-IGMDPGKAEQEIEKLRTKGE
VYEPKQGHLRTT-
[81] BD_Halorubrum_amylolyticum_ZC67
----MAQA-GNQ---DLTERFIQFYRNYYREEIGQLAQRYPNEQRSLYVEYDDLYQFDRD
LAEDFRTKPEQMREYAEEALRLYDLPADVSLGRAHVRIENLPE--SIDIRGIRVHDDHIG
KLVSIKGIVRKATDVRPKVTEAAFECQRCGTMTYIPQSDGGFQEPHECQGCERQGPFRVN
FDQSEFIDSQKLRIQESPEGLRGGETPQSIDIDIVDDITGEVSPGDHVTCVGVLHIEQVE
QGNEKSAIFDLYMDGVSIGIEDEEFEDMDITEADKREIIELSNRDDIYDAMVDSIAPAIY
GYEEEKLAMILQLFSGVTKHLPDGSRIRGDLHMLLIGDPGTGK-----------------
------------------------------------------------------------
------------------------------------------------------------
------------------------------------------------------------
------------------------------------------------------------
------------------------------------------------------------
------------------------------------------------------------
------------------------------------------------------------
------------------------------------------------------------
------------------------------------SQMISYVENIAPRSVYTSGKGSSA
AGLCVTGDTKIHTSDGFVPIREIATEYHTKPVDVETSSTAEHDLYTFDRASG--RIDLTE
SSHVWRMPEKPCRRIETAHGKDLEASVNTPVLVCDENGIEWKSISDVDAGDHIGVPKYTD
IDRSSPPVREYVEFTEEKIKPTAESVEFLRDELTEEFGTLRDAAAELGLSEDFVYDTLSN
RHIPLDKLDTVLAAIGTAIDDIDIDRVMLRHGGGVTIPDEFDANLMYLIGLVFGDGDVMV
SRRGGNRGHVRISNSDEELLERAADIIETKFGKSVDIEYQEDRVPCVRLHSATVARFFSN
VGVESPKDD--IALDPKLTTAEHADAFLRGLFDVDGSVCGRDNGGSSVQFSTVCSELAEQ
VQLMLETYGVRSRTRERDRRGTYKRADGHEIESTSVQTHLAIYGKELDRFAGQIGFRSTN
KSGALDKIV--------------NDAPRRGEFLPIGSTLARADGGAGEYWQNLNRGEDPS
RDRTLSMIDDLDLGDVGPVVEEVANADLVWDEVVDAEDTGEKEVFDLTVPDTHNFLGNGL
VTHNTAAAVRDDFGDGQQWSLEAGALVLADKGIAAVDELDKMDCVTGDTLVSLA-NGRVE
RIDELAREAAEDGEIEELSN--GRRIRGVDL--DVWSMDEDGRLVERPVCSVHEYDAPSE
LTRVTMETGESLTATADHPFFVLDDGERVEREAAALDAGDWVYVPRAVP----TKAADGA
GAVTTENGAADAE-FADTGSA--DD--GEGVDTA---MAS---------------VLGYL
SGDGNVYYDRE------EGVYGVRFTNTDDELLADFERAAREAFGAEPVRPPSEKGEGG-
----VETVRVTGKGYADGVLEAGMNLGRYDEKCFPTPVSTGNRAAKAAFVRALADSEGHV
DESAGNVRIASASRGLLRGTRTLLLQFGVSSQLQRRGRNGGR-DVYYLTVTDADSLGAFH
RAIGFTATRKAEALDRVVEAADGDRTILDVIPEVDDTLARCRGSLRLHQSECGLDAGTYH
DFESGTANVSLHRACQILAAFEDRLEAAAEDRRALDG--EPTWELLTEIRDRYHVSQSEL
AEGT-ALSQQQISREWGESSEVRRTVIGRLREVLTAVAETDLGDLREFVRGDVKWRRVES
VETVPTESTEHRREVLRQRLADVLGGPVETVERRARNLLERD-PIGETREEKVGALDAYG
VSQADVASSLDVDQATVSRWLSGSVETDRLGDLREAIGGEVDAVKQELRSLFARIEDGR-
TPKVYDLTVEGTHNFVASGLVVHNSSDRSAMHEGLEQQ----------------------
------------------------------------------------------------
------------------------------------------------------------
------------------------------------------------------------
------------------------------------------------------------
------------------------------------------------------------
------------------------------------------------------------
------------------------------------------------------------
------------------------------------------------------------
------------------------------------------------------------
----------------------KISVSKAGINATLKARCSLLGAANPKYGRFDQYEPIGE
QIDLEPALISRFDLIFTVTDSPDPEHDSRLAKHIIKTNYAGELNTQREELASSEFTSDQV
AEVTQEVAPEIDAELLRKYIAHAKRSCYPTMTEEAKELIEEFYVDLRSKGADEDAPVPVT
ARKLEAMVRLSEASARVRLSDTVEREDADRATDIVESCLKDIGVDPETGQFDADVVETGT
SKSQRDRIKNIKGLIADIEEEFEE--GAPVDEVLDRAGE-IGMDPGKAEGEIEKLRTKGE
VYEPKQGHLRTT-
[82] aBD_Haloplanus_salinus_JCM_18368
----MAQSSPNQ---ELVDRFVRFYRNYYRDAISRLAQRYPNEQRSLHVDYDDLYRFDQD
LADDYLSQPDQISDFAEEALRMYDLPADVSLGQAHVRLRNLPD--TVDIRSIRVHDNHVG
RMIAVSGIVRKATDVRPKITEAAFECQRCGTMTYIPQSDGSFQEPHECQGCERQGPFRVN
YDQSEFVDSQKLRVQESPEGLRGGETPQSIDIDIEDDITGKVTAGDHVTVTGVLHIDQVT
EGNEKSQLFDLYMDGVSVEIEDEQFEDMEIDEADKREIIELSNHPDIYDEMVASVAPSIY
GYDEEKLAMILQLFSGVTKHLPDGSRIRGDLHMLLIGDPGTGKCQKFDTKVVLGDGTERM
LGELVESRLENPVAVDDGVYQPVGFPVQTVTADGSITVGQATKVWKRDAPDRMYRVRTES
GREVEVTPSHPLFVQDS-GYMDATRADELAVGDRIATRAGGVTNG---------------
------------------------------------------------------------
-----------------------------------GAGESTMP-----------------
------------------------------------------------------------
---------------------------TSVVP----------------------------
------------------------------------------------------------
------------------------------------DGGS-TTVDGAGG-----HGGIRW
DRIESIETTTPDYDWVYDLEVAGTHTYLGNGVVSHNSQLLSYIRNIAPRSVYTSGKGSSS
AGLCVTGDTLIHTASGFEPVRELVKPHLSESVTTETSEPAEYDLYTFDRTSG--EMTQQT
SSYVWRMPKKECRRVETAHGKELETSTNTPVLVCGDDGIEWREISEIEAGDFVAVPKYED
PERSTPSPRAFFEFSAEKLKPDEESITVLRRRLREQFGTLRNAAAELDLTEDFIYDSLSN
RHLPLSRLDRILDAIDVDRSDVGVARSMLGHGNSITIPESFDEDLMYLIGLVFGDGDIML
SRRGENRGHVRLSNSDEKLLRKAASIVEKTFDKSVEVERQDERVPCIRIHSATIARFFQY
LGMESPKDG--LSLDPRLTTAEHADAFLRGLFDADGSVSARDDGGSSIQFSTISDEFARQ
VQLMLETYGIRARRRERDRRGTYELEGGYEIESKAVQTHMAMYGQNIDIFAERIGFESTA
KSAALDGIV--------------GDATRRGERLPVGGALAATTGPAGAYYQNIYRGDNPS
RKRARAMLKERDLGPVESAVREAVDASLVWDEVVSAVDTGEKELFDLTVPETNNFIGNGI
VTHNTAAAVRDDFGEGQQWSLEAGALVLADQGIAAVDELDKMRCVTGDTIVHLA-DGSIR
RIEELARDAAETGTVEELDN--GRTIRDADV--DAWTMTDDGRIVSRPVTAVHEYEAPTD
LTDVRLETGERLTATDDHPFFVFEDGERVERAASDLSSGDWVYVPRAVP----QSATDGG
SMAVEPGGPQTAPTDGEGD----------GLSPGFSSI------------------LGYL
SGDGNVFYDRE------HGSYGIRFTNAEEELLADFERACRKAFDAEPIRAPSEQRADG-
----VETVRLSGRDYADAVLEAGMNLRTYDQKSFPEGLSNASKTAKAAFVRALADSEGTV
DTQTGNVRIASASYELLLGTKHLLLEFGISSQLQTRERDGRR-NLHVLAITSADSIRAFE
QHIGFVLDRKASSLETVRENVSGDRTILDVIPECGDLLAELREALRLYQSECGIGDTTYC
NFENGDANVSLRLGREIFDAFEQRREMASADLAELTP--ATGWETLEELRERYHVSQTEL
ASMENGVTQQEISRNWGQDSSLRSTISTNLRAILTDVAQTDLSPLRELVSGDVKWRRVSD
VRSTVADADDDRVEQLEHELADRLGCDETEAVERTRQLLTDE-PDPETWNEIRELAERYD
VSLDTIADGLDVDASTLSRWTRNVVNTARFDDVRAVTLDKIGDVKQELRNIIQEVGERKK
PPHVYDLTVDGTHNFVANGMVVHNSEDRSAMHQALEQQ----------------------
------------------------------------------------------------
------------------------------------------------------------
------------------------------------------------------------
------------------------------------------------------------
------------------------------------------------------------
------------------------------------------------------------
------------------------------------------------------------
------------------------------------------------------------
------------------------------------------------------------
----------------------SISISKAGINATLKSRCSLLGAANPKYGRFDQYEPIGE
QIDLEPALISRFDLIFTVTDQPDPDKDAALAEHILRTNYAGELETQRTKVANPNHTAEEV
ASVTDTVDPEIDPDLLRKYIAYAKRTCFPTMTDEAKAAIRDFYVDLRAKGADEDAPVPVT
ARKLEALVRLAEASARVRLSDTVERADADRVIEIVRSCLQDIGVDPETGEFDADVIETGT
SKSQRDRI----------------------------------------------------
-------------
[83] B_Halolamina_pelagica_CGMCC_1pt10329
----MAQT-GNQ---ELTERFIQFYRNYYREEVGRLAQEYPNERRSLYVDYNDLFTFDRD
LAEDYLAKPEQMREYAEEALRLYDLPADVSLGQAHVRMRGLPSEQTVDIRDLRVQDDHIG
SLIAIQGIIRKATDVRPKVTEAAFECQRCGTMSYIPQSDGGFQEPHECQGCERQGPFSVN
HDQSEFVDSQKLRVQESPEGLRGGETPQSIDVDIEDDITGDVTAGDHVTVTGVLHIEQVT
QGQEKTALFDLYMDGVTIEIEDEEFEDMDITDDDIAEIVELSNDPDVYEKMVGSLAPAIY
GYEQEKLAMVLQLFSGVTKHLPDGSRIRGDLHLLLIGDPGTGK-----------------
------------------------------------------------------------
------------------------------------------------------------
------------------------------------------------------------
------------------------------------------------------------
------------------------------------------------------------
------------------------------------------------------------
------------------------------------------------------------
------------------------------------------------------------
------------------------------------SQMISYVEQVAPRSVYTSGKGSSA
AGLCVTGDTLIHTTDGFTPIRELTADQHPEPVDEETAAPMERDLYTYNRDDG--TVETAE
SSHVWRMPEKPCRRVETAHGKEIEASTNTPLLVCGADGFEWKEISEIGAGDHVAVPSYTN
VERTSPDPMAFVEFTEEKLKPSDESATMLVDGLREEFGTLRDAAAALDLTEDFVYDSLRN
RHLPQDRLDTVLDAIGAKREDIDIERAMLRHGGGVTIPERFDADLMYLVGLVFGDGDVMV
SRRGGNRGQVRISNSDEELLREAAEIMAETFDKRPEIEYQDDRVPCIRLHSATVARFFSN
LGVESPKDD--IALDPRLTTAEHADAFLRGLFDADGSVCGRDDGGSSVQFSTVCSRLAEQ
VQLMLETYGVRSRTRDRDRRGTYERADGHEIESTSVQTHLAIYGTELDTFAEEIGFRSTT
KSEALSEIV--------------VDPPRRGERLPVGDALLRADGAGGPFYQNLNRGDNPS
RARAREMLGDRDLGDVEPIVEEAVEANLVWDEVVAAEDTGEKEVFDLTVPETHNFLGNGL
VTHNTAAAVRDDFGDGQQWTLEAGALVLADKGIAAIDELDKMD-----------------
------------------------------------------------------------
------------------------------------------------------------
------------------------------------------------------------
------------------------------------------------------------
------------------------------------------------------------
------------------------------------------------------------
------------------------------------------------------------
------------------------------------------------------------
------------------------------------------------------------
------------------------------------------------------------
------------------------------------------------------------
------------------------SGDRSAMHEGLEQQ----------------------
------------------------------------------------------------
------------------------------------------------------------
------------------------------------------------------------
------------------------------------------------------------
------------------------------------------------------------
------------------------------------------------------------
------------------------------------------------------------
------------------------------------------------------------
------------------------------------------------------------
----------------------QISVSKAGINATLKSRCSLLGAANPKYGRFDQYEPIGE
QIDLEPALISRFDLIFTVTDQPDPEHDSRLAEHILKTNYAGELNTQREETPNSEFSQAEV
DDVTEEVAPDIEAELLRKYIAYAKRNVYPTMSDEAKDAIEEFYVDLRAKGADEDAPVPVT
ARKLEALVRLAEASARVRLSDVVEEKDADRVIEIVRDSLENIGVDPETGEFDADVVETGT
SKSQRDRIKSVKALISDIEEEYDE--GAPIEEVLDRAGE-VGMDEDKAEKEIESLRKKGE
LYEPVQGHLRTT-
[84] aBD_Halopenitus_malekzadehii_IBRCM10418
----MAQA-GNQ---DLTERFIQFYRNYYREAVGELAQRYPNEQRSLYIDYDDLYQFDRD
LAEDFRSQPEQLREYAEEALRLYDLPADVSLGRAHVRIQNLPD--SIDIRGIRVHDDHIG
TLVSVQGIVRKATDVRPKITDAAFECQRCGTMTYIPQSDGGFQEPHECQGCERQGPFRVN
FDQSEFVDSQKLRIQESPEGLRGGETPQAIDVNVVDDITGKVTPGDHVTAVGVLHIEQVE
QGNEKSAIFDLYMDGVSITVEDEQFEDMDITSDDVEEIIELSNDPDVYDRMTDSIAPAIY
GYEEEKLAMVLQLFSGVTKHLPDGSRIRGDLHMLLIGDPGTGKCLDGDTRVTLGDGRERP
IREVVEDNLQDPKPIDDGVFDTVDFEVPTLGSDGTIGSASATKVWKREAPETMYRIETAS
GHELDVTPSHPLFVQPDVGTHEPRRAEELDVGDHVAVAPRTVTDG---------------
------------------------------------------------------------
------------------------------------------------------------
------------------------------------------------------------
-----------------------GTKATDTTG----------------------------
------------------------------------------------------------
------------------------------------AGGF--------------THAVRW
DRIESIGTVEPEDDWVYDLEIAGTHNYVSNGVISHNSQMISYVENIAPRSVYTSGKGSSA
AGLCVTGDTTIHTAEGFVPIRDLASEYHPNPVDTETSREADYDLYTFDRESG--AVELAE
SSHVWRMPEKPCRRIETAHGKDVEASVNTPVLVCDADGIGWRDISDVDPGDHVAVPKYTD
VERSTPPVREYVEFTEEKLKPTTAAIEFLRTRLREEFGTLRAAAAELNLTEDVIYDTLSN
RHLSLETLETIVNAIDADIDDVDVDRAMLRHGDGVAIPEKFDADLLYLIGLVFGDGDVMV
SRRDENRGHVRLSNSDEELLEHAAEIIEAKFDKSVDVERQDDRVPYIRLHSATVARFFSN
VGVESPKND--VSLDPGLTTAEHADAFLQGLFDADGSVCGRDDGGSSVQFSTVCRDLAEQ
VQLMLETYGVRARTRDRDRRGTYERADGHEIESMSIQTHLAIYGKELDVFADRIGFRSTA
KSTALDGIV--------------RDAPRRGERLPIGDALARADGGTSAYWQNLNRGNDPS
RDRALSIVDDLDLGDVGPVVAEVAEANLVWDEVVAAENTGKKEVFDLTVPDTHNFLANGL
VTHNTAAAVRDDFGEGQQWSLEAGALVLADQGIAAIDELDKMRCVTGDTLIHLG-DGRTT
RVREFAREVADDGSIEALPN--GRTIRDVGA--TAWTMTNDGNLVRRPITAVHEYEAPDE
RTRVTLESGESVTTTDDHPFFVFEDGERIERSAAELAEGDWVYVPRELP----TAVSDGG
TAVCSTSVDPPTN--------------ADGMSPA---FAA---------------VLGYL
SGDGNVFYDRS------QGRYGIRFTNTDAELLDDFEAACRRVFDAEPVRHPSERRERGP
DRDPQETVYVHGKSAADAVLDAGMCLETYDGKSFPDDVSTGNRAAKAAFVRAMADSEGHV
DTNAGNVRIASASYELLVGVKSLLLEFGVSAQIQTKPKRNNRLPVYHLTITDADSLESFG
QHIGFTATRKDDALTTVRRAASGDRTILDVIPNRGDQLRRLRESLRLYQSECGINGTTYC
NFENGDANVSIHRARRILDRFERRRRTAERDLDGLES--DVSWNVLTDIKDRYHVSQREL
AEGI-QYPQQRVSANWGDDESLRTDIATRLATIVEEVAETDLGELRSLVNGDVKWRRVTD
VTTVTEHGDDDRINVLQQELAGLIGGEVSTAEDRARELCRRP-FDAGTWTELRTELEAFG
VSMASIARDIGVASSTVSRWFSGAVTTDRFDEVRESAADRIETHRCEIRSVLTEIEERR-
RPKVYDLTVEGTHNFLANGMVVHNSEDRSAMHEGLEQQ----------------------
------------------------------------------------------------
------------------------------------------------------------
------------------------------------------------------------
------------------------------------------------------------
------------------------------------------------------------
------------------------------------------------------------
------------------------------------------------------------
------------------------------------------------------------
------------------------------------------------------------
----------------------KISISKAGINATLKARCSLLGAANPKYGRFDQYEPIGE
QIDLEPALISRFDLIFTVTDQPDPEHDSRLARHILKTNYAGELNTQRTELTTSEFTQAEV
DDVTEEVAPAIDADLLRKYIAYAKRNCYPTMTEEAKEVIEEFYVDLRSKGADEDAPVPVT
ARKLEALVRLAEASARVRLSDTVDRKDADRATDIVESCLKDIGVDPETGQFDADVVETGT
SKSQRDRIKNLKTLIADIEEDYEE--GAPVEEVIDRADE-VGMDPSKAEDEIEKLRRKGE
VYEPTQNHLRTT-
[85] Haloferax_volcanii_DS2
----MAQA-PQN-R-DLTERFIEFYRNYYREEIGTLAQQYPKEKRSLHIDYDDLYRFDSE
LADDYITKPGQFQEYAEEALRLFDLPADVKLGQAHVRMRNLPE--TVDIRNLRVNDDHIG
TLISVQGIVRKATDVRPKITEAAFECQRCGTMSYIPQGDGGFQEPHECQGCERQGPFRID
FDQSNFVDSQKLRVQESPEGLRGGETPQSIDINLSDDVTGKVTAGDHVTVVGVLHIEQQT
SGNEKTPVFDYYMEGISLTIEDEEFEDMEISDEDVAEIVELSNDPAIYEKMVESVAPAIY
GYEQEKIAMILQLFSGVTKHLPDGSRIRGDLHMLLIGDPGTGK-----------------
------------------------------------------------------------
------------------------------------------------------------
------------------------------------------------------------
------------------------------------------------------------
------------------------------------------------------------
------------------------------------------------------------
------------------------------------------------------------
------------------------------------------------------------
------------------------------------SQMLSYIRHIAPRSVYTSGKGSSS
AGL---------------------------------------------------------
------------------------------------------------------------
------------------------------------------------------------
------------------------------------------------------------
------------------------------------------------------------
------------------------------------------------------------
------------------------------------------------------------
------------------------------------------------------------
------------------------------------------------------------
----TAAAVRDDFGDGQQWTLEAGALVLADKGIAAVDELDKMR-----------------
------------------------------------------------------------
------------------------------------------------------------
------------------------------------------------------------
------------------------------------------------------------
------------------------------------------------------------
------------------------------------------------------------
------------------------------------------------------------
------------------------------------------------------------
------------------------------------------------------------
------------------------------------------------------------
------------------------------------------------------------
------------------------PEDRSAMHEGLEQQ----------------------
------------------------------------------------------------
------------------------------------------------------------
------------------------------------------------------------
------------------------------------------------------------
------------------------------------------------------------
------------------------------------------------------------
------------------------------------------------------------
------------------------------------------------------------
------------------------------------------------------------
----------------------QISVSKAGINATLKSRCSLLGAANPKYGRFDQYEPIGE
QIDLEPALISRFDLIFTVTDDPDPDEDSKLADHILKTNYAGELNTQRTNVANSEFTEQQV
DAVTDEVAPTIDADLLRKYIAYAKRTCYPTMTDEAKEVIRDFYVDFRARGADEDAPVPVT
ARKLEALVRLGEASARVRLSDKVTREDAERVTGIVESCLRDIGMDPETGEFDADIVETGR
SKTQRDRIKNLLELIRTMQEEYEE--GAPHEEVLERANSELNMDEKTVNDQLDKLKMKGD
IYEPRGDVYRAT-
[86] 1unclassified_Haloferax
----MAQA-PQN-R-DLTERFIEFYRNYYREEIGTLAQQYPKEKRSLHIDYDDLYRFDSE
LADDYITKPGQFQEYAEEALRLFDLPADVKLGQAHVRMRNLPE--TVDIRNLRVNDDHIG
TLISVQGIVRKATDVRPKITEAAFECQRCGTMSYIPQGDGGFQEPHECQGCERQGPFRID
FDQSNFVDSQKLRVQESPEGLRGGETPQSIDINLSDDVTGKVTAGDHVTVVGVLHIEQQT
SGNEKTPVFDYYMEGISLTIEDEEFEDMEISDEDVAEIVELSNDPAIYEKMVESVAPAIY
GYEQEKMAMILQLFSGVTKHLPDGSRIRGDLHMLLIGDPGTGK-----------------
------------------------------------------------------------
------------------------------------------------------------
------------------------------------------------------------
------------------------------------------------------------
------------------------------------------------------------
------------------------------------------------------------
------------------------------------------------------------
------------------------------------------------------------
------------------------------------SQMLSYIRHIAPRSVYTSGKGSSS
AGL---------------------------------------------------------
------------------------------------------------------------
------------------------------------------------------------
------------------------------------------------------------
------------------------------------------------------------
------------------------------------------------------------
------------------------------------------------------------
------------------------------------------------------------
------------------------------------------------------------
----TAAAVRDDFGDGQQWTLEAGALVLADKGIAAVDELDKMR-----------------
------------------------------------------------------------
------------------------------------------------------------
------------------------------------------------------------
------------------------------------------------------------
------------------------------------------------------------
------------------------------------------------------------
------------------------------------------------------------
------------------------------------------------------------
------------------------------------------------------------
------------------------------------------------------------
------------------------------------------------------------
------------------------PEDRSAMHEGLEQQ----------------------
------------------------------------------------------------
------------------------------------------------------------
------------------------------------------------------------
------------------------------------------------------------
------------------------------------------------------------
------------------------------------------------------------
------------------------------------------------------------
------------------------------------------------------------
------------------------------------------------------------
----------------------QISVSKAGINATLKSRCSLLGAANPKYGRFDQYEPIGE
QIDLEPALISRFDLIFTVTDDPDPDEDSKLADHILKTNYAGELNTQRTNVANSEFTEQQV
DAVTDEVAPTIDADLLRKYIAYAKRTCYPTMTDEAKEVIRDFYVDFRARGADEDAPVPVT
ARKLEALVRLGEASARVRLSDKVTREDAERVTGIVESCLRDIGMDPETGEFDADIVETGR
SKTQRDRIKNLLELIRTMQEEYEE--GAPHEEVLERANSELNMDEKTVNDQLDKLKMKGD
IYEPRGDVYRAT-
[87] Haloferax_sulfurifontis_CCM_7217
----MAQA-PQN-R-DLTERFIEFYRNYYREEIGTLAQQYPKEKRSLYIDYDDLYRFDSE
LADDYITKPGQFQEYAEEALRLFDLPADVKLGQAHVRMRNLPE--AVDIRNIRVNDDHIG
TLISVQGIVRKATDVRPKITEAAFECQRCGTMSYIPQGDGGFQEPHECQGCERQGPFRID
FDQSNFVDSQKLRVQESPEGLRGGETPQSIDINLSDDVTGKVTAGDHVTAVGILHIEQQT
SGNEKTPVFDYYMEGISLTIEDEEFEDMEISDEDVAEIVELSNDPAIYEKMVESVAPAIY
GYEQEKMAMILQLFSGVTKHLPDGSRIRGDLHMLLIGDPGTGK-----------------
------------------------------------------------------------
------------------------------------------------------------
------------------------------------------------------------
------------------------------------------------------------
------------------------------------------------------------
------------------------------------------------------------
------------------------------------------------------------
------------------------------------------------------------
------------------------------------SQMLSYIRHIAPRSVYTSGKGSSS
AGL---------------------------------------------------------
------------------------------------------------------------
------------------------------------------------------------
------------------------------------------------------------
------------------------------------------------------------
------------------------------------------------------------
------------------------------------------------------------
------------------------------------------------------------
------------------------------------------------------------
----TAAAVRDDFGDGQQWTLEAGALVLADKGIAAVDELDKMR-----------------
------------------------------------------------------------
------------------------------------------------------------
------------------------------------------------------------
------------------------------------------------------------
------------------------------------------------------------
------------------------------------------------------------
------------------------------------------------------------
------------------------------------------------------------
------------------------------------------------------------
------------------------------------------------------------
------------------------------------------------------------
------------------------PEDRSAMHEGLEQQ----------------------
------------------------------------------------------------
------------------------------------------------------------
------------------------------------------------------------
------------------------------------------------------------
------------------------------------------------------------
------------------------------------------------------------
------------------------------------------------------------
------------------------------------------------------------
------------------------------------------------------------
----------------------QISVSKAGINATLKSRCSLLGAANPKYGRFDQYEPIGE
QIDLEPALISRFDLIFTVTDDPDPDEDSKLADHILKTNYAGELNTQRTNVANSEFTEQQV
DAVTDEVAPTIDADLLRKYIAYAKRTCYPTMTDEAKQVIRDFYVDFRARGADEDAPVPVT
ARKLEALVRLGEASARVRLSDKVTREDAERVTGIVESCLRDIGMDPETGEFDADIVETGR
SKTQRDRIKNLLELIRTMQEEYDE--GAPHEEVLERANSELNMDEKTVNDQLDKLKMKGD
IYEPRGDVYRAT-
[88] 1MULTISPECIES_Haloferax
----MAQA-PQN-R-DLTERFIEFYRNYYREEIGKLAQQYPKEKRSLYIDYDDLYRFDAE
LADDYITKPGQFQEYAEEALRLFDLPADVKLGQAHVRMRNLPE--TVDIRNIRVNDDHIG
TLISVQGIVRKATDVRPKITEAAFECQRCGTMSYIPQGDGGFQEPHECQGCERQGPFRID
FDQSNFIDSQKLRVQESPEGLRGGETPQSIDINLSDDVTGKVTAGDHVTAVGILHIEQQT
SGNEKTPVFDYYMEGISLTIEDEEFEDMEISDEDVAEIVELSNDPAIYEKMVESVAPAIY
GYEQEKMAMILQLFSGVTKHLPDGSRIRGDLHMLLIGDPGTGK-----------------
------------------------------------------------------------
------------------------------------------------------------
------------------------------------------------------------
------------------------------------------------------------
------------------------------------------------------------
------------------------------------------------------------
------------------------------------------------------------
------------------------------------------------------------
------------------------------------SQMLSYIRHIAPRSVYTSGKGSSS
AGL---------------------------------------------------------
------------------------------------------------------------
------------------------------------------------------------
------------------------------------------------------------
------------------------------------------------------------
------------------------------------------------------------
------------------------------------------------------------
------------------------------------------------------------
------------------------------------------------------------
----TAAAVRDDFGDGQQWTLEAGALVLADKGIAAVDELDKMR-----------------
------------------------------------------------------------
------------------------------------------------------------
------------------------------------------------------------
------------------------------------------------------------
------------------------------------------------------------
------------------------------------------------------------
------------------------------------------------------------
------------------------------------------------------------
------------------------------------------------------------
------------------------------------------------------------
------------------------------------------------------------
------------------------PEDRSAMHEGLEQQ----------------------
------------------------------------------------------------
------------------------------------------------------------
------------------------------------------------------------
------------------------------------------------------------
------------------------------------------------------------
------------------------------------------------------------
------------------------------------------------------------
------------------------------------------------------------
------------------------------------------------------------
----------------------QISVSKAGINATLKSRCSLLGAANPKYGRFDQYEPIGE
QIDLEPALISRFDLIFTVTDDPDPDEDSKLADHILKTNYAGELNTQRTNVANSEFTEQQV
DAVTDEVAPTIDAELLRKYIAYAKRTCYPTMTDEAKQVIRDFYVDFRARGADEDAPVPVT
ARKLEALVRLGEASARVRLSDKVTREDAERVTGIVESCLRDIGMDPETGEFDADIVETGR
SKTQRDRIKNLLELIRTMQEEYEE--GAPHEEVLERANSELNMDEKTVNDQLDKLKMKGD
IYEPRGDVYRAT-
[89] 2MULTISPECIES_Haloferax
----MAQA-PQN-R-DLTERFIEFYRNYYREEIGKLAQQYPKEKRSLYIDYDDLYRFDAE
LADDYITKPGQFQEYAEEALRLFDLPADVKLGQAHVRMRNLPE--TVDIRNIRVNDDHIG
TLISVQGIVRKATDVRPKITEAAFECQRCGTMSYIPQGDGGFQEPHECQGCERQGPFRID
FDQSNFIDSQKLRVQESPEGLRGGETPQSIDINLSDDVTGKVTAGDHVTAVGILHIEQQT
SGNEKTPVFDYYMEGISLTIEDEEFEDMEISDEDVAEIVELSNDPAIYEKMVESVAPAIY
GYEQEKMAMILQLFSGVTKHLPDGSRIRGDLHMLLIGDPGTGK-----------------
------------------------------------------------------------
------------------------------------------------------------
------------------------------------------------------------
------------------------------------------------------------
------------------------------------------------------------
------------------------------------------------------------
------------------------------------------------------------
------------------------------------------------------------
------------------------------------SQMLSYIRHIAPRSVYTSGKGSSS
AGL---------------------------------------------------------
------------------------------------------------------------
------------------------------------------------------------
------------------------------------------------------------
------------------------------------------------------------
------------------------------------------------------------
------------------------------------------------------------
------------------------------------------------------------
------------------------------------------------------------
----TAAAVRDDFGDGQQWTLEAGALVLADKGIAAVDELDKMR-----------------
------------------------------------------------------------
------------------------------------------------------------
------------------------------------------------------------
------------------------------------------------------------
------------------------------------------------------------
------------------------------------------------------------
------------------------------------------------------------
------------------------------------------------------------
------------------------------------------------------------
------------------------------------------------------------
------------------------------------------------------------
------------------------PEDRSAMHEGLEQQ----------------------
------------------------------------------------------------
------------------------------------------------------------
------------------------------------------------------------
------------------------------------------------------------
------------------------------------------------------------
------------------------------------------------------------
------------------------------------------------------------
------------------------------------------------------------
------------------------------------------------------------
----------------------QISVSKAGINATLKSRCSLLGAANPKYGRFDQYEPIGE
QIDLEPALISRFDLIFTVTDDPDPDEDSKLADHILKTNYAGELNTQRTNVANSEFTEQQV
DAVTDEVAPTIDAELLRKYIAYSKRTCYPTMTDEAKQVIRDFYVDFRARGADEDAPVPVT
ARKLEALVRLGEASARVRLSDKVTREDAERVTGIVESCLRDIGMDPETGEFDADIVETGR
SKTQRDRIKNLLELIRTMQEEYEE--GAPHEEVLERANSELNMDEKTVNDQLDKLKMKGD
IYEPRGDVYRAT-
[90] 2unclassified_Haloferax
----MAQA-PQN-R-DLTERFIEFYRNYYREEIGKLAQQYPKEKRSLYIDYDDLYRFDAE
LADDYITKPGQFQEYAEEALRLFDLPADVKLGQAHVRMRNLPE--TVDIRNIRVNDDHIG
TLISVQGIVRKATDVRPKITEAAFECQRCGTMSYIPQGDGGFQEPHECQGCERQGPFRID
FDQSNFIDSQKLRVQESPEGLRGGETPQSIDINLSNDVTGKVTAGDHVTAVGILHIEQQT
SGNEKTPVFDYYMEGISLTIEDEEFEDMEISDEDVAEIVELSNDPAIYEKMVESVAPAIY
GYEQEKMAMILQLFSGVTKHLPDGSRIRGDLHMLLIGDPGTGK-----------------
------------------------------------------------------------
------------------------------------------------------------
------------------------------------------------------------
------------------------------------------------------------
------------------------------------------------------------
------------------------------------------------------------
------------------------------------------------------------
------------------------------------------------------------
------------------------------------SQMLSYIRHIAPRSVYTSGKGSSS
AGL---------------------------------------------------------
------------------------------------------------------------
------------------------------------------------------------
------------------------------------------------------------
------------------------------------------------------------
------------------------------------------------------------
------------------------------------------------------------
------------------------------------------------------------
------------------------------------------------------------
----TAAAVRDDFGDGQQWTLEAGALVLADKGIAAVDELDKMR-----------------
------------------------------------------------------------
------------------------------------------------------------
------------------------------------------------------------
------------------------------------------------------------
------------------------------------------------------------
------------------------------------------------------------
------------------------------------------------------------
------------------------------------------------------------
------------------------------------------------------------
------------------------------------------------------------
------------------------------------------------------------
------------------------PEDRSAMHEGLEQQ----------------------
------------------------------------------------------------
------------------------------------------------------------
------------------------------------------------------------
------------------------------------------------------------
------------------------------------------------------------
------------------------------------------------------------
------------------------------------------------------------
------------------------------------------------------------
------------------------------------------------------------
----------------------QISVSKAGINATLKSRCSLLGAANPKYGRFDQYEPIGE
QIDLEPALISRFDLIFTVTDDPDPDEDSKLADHILKTNYAGELNTQRTNVANSEFTEQQV
DAVTDEVAPTIDAELLRKYIAYAKRTCYPTMTDEAKQVIRDFYVDFRARGADEDAPVPVT
ARKLEALVRLGEASARVRLSDKVTREDAERVTGIVESCLRDIGMDPETGEFDADIVETGR
SKTQRDRIKNLLELIRTMQEEYEE--GAPHEEVLERANSELNMDEKTVNDQLDKLKMKGD
IYEPRGDVYRAT-
[91] Haloferax_mucosum_ATCC_BAA1512
----MAQA-PQN-R-DLTERFIEFYRNYYREEIGTLAQQYPKEKRSLYIDYDDLYRFDAE
LADDYITKPGQYQEYAEEALRLFDLPADVKLGQAHVRMRNLPE--TVDIRNIRVNDDHIG
TLISVQGIVRKATDVRPKITEAAFECQRCGTMSYIPQGDGGFQEPHECQGCERQGPFRID
FDQSNFVDSQKLRVQESPEGLRGGETPQSIDINLSDDVTGMVTAGDHVTAVGILHIEQQT
SGNEKTPVFDYYMEGISLAIEDEEFEDMEITDDDVAQIIELSNKPDIYEEMIDSVAPAIY
GYEQEKLAMILQLFSGVTKHLPDGSRIRGDLHMLLIGDPGTGK-----------------
------------------------------------------------------------
------------------------------------------------------------
------------------------------------------------------------
------------------------------------------------------------
------------------------------------------------------------
------------------------------------------------------------
------------------------------------------------------------
------------------------------------------------------------
------------------------------------SQMLAYIRNIAPRSVYTSGKGSSS
AGL---------------------------------------------------------
------------------------------------------------------------
------------------------------------------------------------
------------------------------------------------------------
------------------------------------------------------------
------------------------------------------------------------
------------------------------------------------------------
------------------------------------------------------------
------------------------------------------------------------
----TAAAVRDDFGDGQQWTLEAGALVLADKGIAAVDELDKMR-----------------
------------------------------------------------------------
------------------------------------------------------------
------------------------------------------------------------
------------------------------------------------------------
------------------------------------------------------------
------------------------------------------------------------
------------------------------------------------------------
------------------------------------------------------------
------------------------------------------------------------
------------------------------------------------------------
------------------------------------------------------------
------------------------SEDRSAMHEGLEQQ----------------------
------------------------------------------------------------
------------------------------------------------------------
------------------------------------------------------------
------------------------------------------------------------
------------------------------------------------------------
------------------------------------------------------------
------------------------------------------------------------
------------------------------------------------------------
------------------------------------------------------------
----------------------QISVSKAGINATLKSRCSLLGAANPKYGRFDQYESIGE
QIDLEPALISRFDLIFTVTDNPDPDTDSELAEHILKTNYAGELNTQRTNVANSEFTEAQV
ESVTNEVAPAIDAELLRKYIAYAKRTCYPTMTEEAKNVIRDFYVDFRARGADEDAPVPVT
ARKLEALVRLGEASARVRLSDKVTREDAERVTGIVESCLRDIGMDPETGEFDADIVETGR
SKTQRDRIKNLLELIRTMQEEYEE--GAPHEEVVERANTELNMDEKTVIDQLEKLKMKGD
IYEPRGDVYRAT-
[92] 3unclassified_Haloferax
----MAQA-PQN-R-ELTERFIQFYRNYYREAIGKLAQQYPKEKRSLYIDYDDLYTFDAE
LADDYITKPGQYQEYAEEALRLFDLPADVKLGQAHVRMRNLPD--SVDIRNIRVNDDHIG
TLISVQGIVRKATDVRPKITEAAFECQRCGTMSYIPQGDGGFQEPHECQGCERQGPFHID
FDQSNFVDSQKLRVQESPEGLRGGETPQSIDINLSDDVTGKVTAGDHVTAVGILHIEQQS
SGNEKTPIFDYYMEGISLTIEDEEFEDMDITDEDVAEIIELSNSPNIYERMVDSVAPAIY
GYDQEKLAMILQLFSGVTKHLPDGSRIRGDLHMLLIGDPGTGK-----------------
------------------------------------------------------------
------------------------------------------------------------
------------------------------------------------------------
------------------------------------------------------------
------------------------------------------------------------
------------------------------------------------------------
------------------------------------------------------------
------------------------------------------------------------
------------------------------------SQMLSYIRNIAPRSVYTSGKGSSS
AGL---------------------------------------------------------
------------------------------------------------------------
------------------------------------------------------------
------------------------------------------------------------
------------------------------------------------------------
------------------------------------------------------------
------------------------------------------------------------
------------------------------------------------------------
------------------------------------------------------------
----TAAAVRDDFGDGQQWTLEAGALVLADKGIAAVDELDKMR-----------------
------------------------------------------------------------
------------------------------------------------------------
------------------------------------------------------------
------------------------------------------------------------
------------------------------------------------------------
------------------------------------------------------------
------------------------------------------------------------
------------------------------------------------------------
------------------------------------------------------------
------------------------------------------------------------
------------------------------------------------------------
------------------------PEDRSAMHEGLEQQ----------------------
------------------------------------------------------------
------------------------------------------------------------
------------------------------------------------------------
------------------------------------------------------------
------------------------------------------------------------
------------------------------------------------------------
------------------------------------------------------------
------------------------------------------------------------
------------------------------------------------------------
----------------------QISVSKAGINATLKSRCSLLGAANPKYGRFDQYEPIGE
QIDLEPALISRFDLIFTVTDNPDPESDSALADHILKTNYAGELNTQRTNVANSEFTEDQV
NAVTDEVAPDIDAELLRKYIAYSKRTCYPTMTEEAKNVIRDFYVDFRARGADEDAPVPVT
ARKLEALVRLSEASARVRLSDKVTREDAERVTNIVESCLRDIGMDPETGEFDADIVETGR
SKTQRDRIKNLLELIRTMQEEYEE--GAPHEEVLERANSELNMDEKTVIDQLEKLKMKGD
IYEPRGDVYRAT-
[93] 4unclassified_Haloferax
----MAQA-PQN-R-ELTERFIQFYRNYYREEIGKLAQQYPKEKRSLYIDYDDLYTFDAE
LADDYITKPGQYQEYAEEALRLFDLPADVKLGQAHVRMQNLPE--TVDIRNIRVNDDHIG
TLIAVQGIVRKATDVRPKITEAAFECQRCGTMSYIPQGDGGFQEPHECQGCERQGPFHID
FDQSNFVDSQKLRVQESPEGLRGGETPQSIDINLFDDITGKVTAGDHVTAVGILHIEQQS
SGNEKTPIFDYYMEGISLAIEDEEFEDMDITDEDVAEIIELSNSPNIYERMIDSVAPAIY
GYDQEKLAMILQLFSGVTKHLPDGSRIRGDLHMLLIGDPGTGK-----------------
------------------------------------------------------------
------------------------------------------------------------
------------------------------------------------------------
------------------------------------------------------------
------------------------------------------------------------
------------------------------------------------------------
------------------------------------------------------------
------------------------------------------------------------
------------------------------------SQMLQYIRNIAPRSVYTSGKGSSS
AGL---------------------------------------------------------
------------------------------------------------------------
------------------------------------------------------------
------------------------------------------------------------
------------------------------------------------------------
------------------------------------------------------------
------------------------------------------------------------
------------------------------------------------------------
------------------------------------------------------------
----TAAAVRDDFGDGQQWTLEAGALVLADKGIAAVDELDKMR-----------------
------------------------------------------------------------
------------------------------------------------------------
------------------------------------------------------------
------------------------------------------------------------
------------------------------------------------------------
------------------------------------------------------------
------------------------------------------------------------
------------------------------------------------------------
------------------------------------------------------------
------------------------------------------------------------
------------------------------------------------------------
------------------------PEDRSAMHEGLEQQ----------------------
------------------------------------------------------------
------------------------------------------------------------
------------------------------------------------------------
------------------------------------------------------------
------------------------------------------------------------
------------------------------------------------------------
------------------------------------------------------------
------------------------------------------------------------
------------------------------------------------------------
----------------------QISVSKAGINATLKSRCSLLGAANPKYGRFDQYEPIGE
QIDLEPALISRFDLIFTVTDNPDPDSDSELADHILKTNYAGELNTQRTHVANSEFTEAQV
NAVTDEVAPDIDAELLRKYIAYSKRTCYPTMTDEAKKVIRDFYVDFRARGADEDAPVPVT
ARKLEALVRLSEASARVRLSDKVTQEDAERVTNIVESCLRDIGMDPETGEFDADIVETGR
SKTQRDRIKNLLELIRTMQEEYEE--GAPHDEVVERANAELNMDEKTVNDQLEKLKMKGD
IYEPRGDVYRAT-
[94] 5unclassified_Haloferax
----MAQA-PQN-Q-ELTERFIQFYRNYYREAIGELAQKYPKEKRSLYIDYDDLYTFDAE
LADDYITKPGQYQEYAEEALRLFDLPADVKLGQAHVRMQNLPE--SVDIRNIRVNDDHIG
TLIGVQGIVRKATDVRPKITEAAFECQRCGTMSYIPQGDGGFQEPHECQGCERQGPFHID
FDQSNFVDSQKLRVQESPEGLRGGETPQSIDINLSDDVTGKVTAGDHVTAVGILHIEQQS
SGNEKTPIFDYYMEGISLAIEDEEFEDMDISDDDVAEIIELSNSPNIYERMIDSVAPAIY
GYDQEKLAMILQLFSGVTKHLPDGSRIRGDLHMLLIGDPGTGK-----------------
------------------------------------------------------------
------------------------------------------------------------
------------------------------------------------------------
------------------------------------------------------------
------------------------------------------------------------
------------------------------------------------------------
------------------------------------------------------------
------------------------------------------------------------
------------------------------------SQMLQYIRNIAPRSVYTSGKGSSS
AGL---------------------------------------------------------
------------------------------------------------------------
------------------------------------------------------------
------------------------------------------------------------
------------------------------------------------------------
------------------------------------------------------------
------------------------------------------------------------
------------------------------------------------------------
------------------------------------------------------------
----TAAAVRDDFGDGQQWTLEAGALVLADKGIAAVDELDKMR-----------------
------------------------------------------------------------
------------------------------------------------------------
------------------------------------------------------------
------------------------------------------------------------
------------------------------------------------------------
------------------------------------------------------------
------------------------------------------------------------
------------------------------------------------------------
------------------------------------------------------------
------------------------------------------------------------
------------------------------------------------------------
------------------------PEDRSAMHEGLEQQ----------------------
------------------------------------------------------------
------------------------------------------------------------
------------------------------------------------------------
------------------------------------------------------------
------------------------------------------------------------
------------------------------------------------------------
------------------------------------------------------------
------------------------------------------------------------
------------------------------------------------------------
----------------------QISVSKAGINATLKSRCSLLGAANPKYGRFDQYEPIGE
QIDLEPALISRFDLIFTVTDNPDPDSDSELAEHILKTNYAGELNTQRTNVANSEFTEAQV
NAVTDEVAPDIDAELLRKYIAYAKRTCYPTMTEEAKNVIRDFYVDFRARGADEDAPVPVT
ARKLEALVRLSEASARVRLSDKVTQEDAERVTNIVESCLRDIGMDPETGEFDADIVETGR
SKTQRDRIRDVLDVIRTLQDEYED--GAPHDEVIERANAEFSMEEKKVADQLDKLKMKGE
IYEPRADVYRAT-
[95] Halopelagius_longus
----MAQA-PQDPNTDLTDRFIQFYRKYYRDEIGKLAQKYPTEQRSLYVDYDDLYSFDPD
LAEDFRKKPDQIREYAEEGLRLYDLPADVKLGQAHVRLRNLPD--TVDIRNIRVHDDHIG
RMVAVQGIVRKATDVRPKITEAAFECQRCGTMTYIPQTDSGFQEPHECQGCERQGPFHVN
FDQSEFIDSQKLRVQESPEGLRGGETPQSIDIDIEDDVTGKVTAGDHVTVTGVLHIEQQT
SNQEKTPIFDLYMDGVAVEIEDEEFEDMDISEEDVAEIVELSNHDDIYDKMVASVAPSIY
GYEEEKLAMILQLFSGVTKHLPDGSRIRGDLHMLLIGDPGTGK-----------------
------------------------------------------------------------
------------------------------------------------------------
------------------------------------------------------------
------------------------------------------------------------
------------------------------------------------------------
------------------------------------------------------------
------------------------------------------------------------
------------------------------------------------------------
------------------------------------SQMLQYIRNIAPRSVYTSGKGSSS
AGL---------------------------------------------------------
------------------------------------------------------------
------------------------------------------------------------
------------------------------------------------------------
------------------------------------------------------------
------------------------------------------------------------
------------------------------------------------------------
------------------------------------------------------------
------------------------------------------------------------
----TAAAVRDDFGDGQQWTLEAGALVLADKGIAAVDELDKMR-----------------
------------------------------------------------------------
------------------------------------------------------------
------------------------------------------------------------
------------------------------------------------------------
------------------------------------------------------------
------------------------------------------------------------
------------------------------------------------------------
------------------------------------------------------------
------------------------------------------------------------
------------------------------------------------------------
------------------------------------------------------------
------------------------PEDRSAMHEALEQQ----------------------
------------------------------------------------------------
------------------------------------------------------------
------------------------------------------------------------
------------------------------------------------------------
------------------------------------------------------------
------------------------------------------------------------
------------------------------------------------------------
------------------------------------------------------------
------------------------------------------------------------
----------------------QISVSKAGINATLKSRCSLLGAANPKYGRFDQYESIGE
QIDLEPALISRFDLIFTVTDDPDPESDAELAEHIINTNYAGELHTQRTSITNSEFTEDEV
NSVTQEVAPDIEAELLRKYIAYAKRTCFPTMTEEAKEVIRDFYVNFRAKGADEDAPVPVT
ARKLEALVRLAEASARLRLSDTVTREDAERVTSIVESCLRDIGMDPETGEFDADIVETGT
SKNQRDRIKNLKALISDIEEEYEE--GAPVEEVLQRAEEELDLSESKAEQEIESLRRKGE
VYEPRTNHLRTT-
[96] Halopelagius_inordinatus
----MAQA-PQDPNSDLTDRFIQFYRKYYRDEIGKLAQKYPTEQRSLYVDYDDLYAFDPD
LAEDYRKKPDQIREYAEEGLRLYDLPADVKLGQAHVRLRNLPD--AVDIRNIRVHDDHIG
RMVAVQGIVRKATDVRPKITEAAFECQRCGTMTYIPQTDSGFQEPHECQGCERQGPFHVN
FDQSEFVDSQKLRVQESPEGLRGGETPQSIDIDIEDDVTGKVTAGDHVTVTGVLHIEQQT
SNQEKTPIFDLYMDGVAVEIEDEEFEDMDISEEDVAEIVELSNADDIYEKMIASVAPSIY
GYDEEKLAMILQLFSGVTKHLPDGSRIRGDLHMLLIGDPGTGK-----------------
------------------------------------------------------------
------------------------------------------------------------
------------------------------------------------------------
------------------------------------------------------------
------------------------------------------------------------
------------------------------------------------------------
------------------------------------------------------------
------------------------------------------------------------
------------------------------------SQMLQYIRNIAPRSVYTSGKGSSS
AGL---------------------------------------------------------
------------------------------------------------------------
------------------------------------------------------------
------------------------------------------------------------
------------------------------------------------------------
------------------------------------------------------------
------------------------------------------------------------
------------------------------------------------------------
------------------------------------------------------------
----TAAAVRDDFGDGQQWTLEAGALVLADKGIAAVDELDKMR-----------------
------------------------------------------------------------
------------------------------------------------------------
------------------------------------------------------------
------------------------------------------------------------
------------------------------------------------------------
------------------------------------------------------------
------------------------------------------------------------
------------------------------------------------------------
------------------------------------------------------------
------------------------------------------------------------
------------------------------------------------------------
------------------------PEDRSAMHEALEQQ----------------------
------------------------------------------------------------
------------------------------------------------------------
------------------------------------------------------------
------------------------------------------------------------
------------------------------------------------------------
------------------------------------------------------------
------------------------------------------------------------
------------------------------------------------------------
------------------------------------------------------------
----------------------QISVSKAGINATLKSRCSLLGAANPKYGRFDQYEPIGE
QIDLEPALISRFDLIFTVTDDPDPESDAELAEHIINTNYAGELHTQRTNITNSEFTQEEV
DDVTQEVAPEIDAELLRKYIAYAKRTCFPTMTEEAKQVIRDFYVDFRAKGADEDAPVPVT
ARKLEALVRLAEASARLRLSDTVSEEDAVRVTSIVEACLRDIGMDPETGEFDADIVETGT
SKNQRDRIKNLKALISDIEQDYEQ--GAPVEEVLQRAEEELDLKEGKAEDEIESLRRKGE
VYEPRTNHLRTT-
[97] Halobellus_captivus_ZY21
----MAQA-PQDSR-DLTDRFIQFYRKYYSDEIGTLAQQYPNEKRSLYVDYDDLYAFDTE
LAEDYRKKPDQIREYAEEALRLYDLPVDIKLGRAHVRLMNLPE--TVDIRGIRVHDDHIG
RMIAVQGIVRKATDVRPKITEAAFECQRCGTMTYIPQADSGFQEPHECQGCERQGPFHVD
FDQSEFVDAQKVRVQESPEGLRGGETPQSIDIDLEDDVTGRVTAGDHVMVTGVLHIEQQT
SGNEKTPIFDLYMDGVSVEIEDEEFEDMDITDEDVAKIVDLSNDPDIYEQMVASVAPSIY
GYDQEKLAMILQLFSGVTKHLPDGSRIRGDLHMLLIGDPGTGK-----------------
------------------------------------------------------------
------------------------------------------------------------
------------------------------------------------------------
------------------------------------------------------------
------------------------------------------------------------
------------------------------------------------------------
------------------------------------------------------------
------------------------------------------------------------
------------------------------------SAMLQYIRNIAPRSVYTSGKGSSS
AGL---------------------------------------------------------
------------------------------------------------------------
------------------------------------------------------------
------------------------------------------------------------
------------------------------------------------------------
------------------------------------------------------------
------------------------------------------------------------
------------------------------------------------------------
------------------------------------------------------------
----TAAAVRDDFGDGQQWTLEAGALVLADKGIAAVDELDKMR-----------------
------------------------------------------------------------
------------------------------------------------------------
------------------------------------------------------------
------------------------------------------------------------
------------------------------------------------------------
------------------------------------------------------------
------------------------------------------------------------
------------------------------------------------------------
------------------------------------------------------------
------------------------------------------------------------
------------------------------------------------------------
------------------------SEDRSAMHEALEQQ----------------------
------------------------------------------------------------
------------------------------------------------------------
------------------------------------------------------------
------------------------------------------------------------
------------------------------------------------------------
------------------------------------------------------------
------------------------------------------------------------
------------------------------------------------------------
------------------------------------------------------------
----------------------SISVSKAGINATLKSRCSLLGAANPKYGRFDQYEPIGE
QIDLEPALISRFDLIFTVTDNPDPETDAELADHIINTNYAGELHTQKSKIPSSEFTDGEV
EDATEEVTPAIDAELLRKYIAYAKRNCYPTMTEEAKEVIRDFYVNFRAKGAADDAPVPVT
ARKLEALVRLSEASARLRLSDKVEHQDAVRVTDIVESCLRDIGMDPETGEFDADIVETGT
SKNQRDRIKDLKHLIEELEDEYEE--GAPVEEVIKRAGSDLGLDETKAEDEIENLRRKGE
VYEPRQNYLRTT-
[98] Halegenticoccus_soli_SYSU_A90
----MAQA--QN-Q-ELTERFIQFYRNYYRDAIGQLAQKYPNEQRSLYVDYDDLYTFDPD
LAEDYLSQPDQLREYAEEALRLYDLPADVSLGQAHVRLRNIPD--SIDIRGIRVHDNHVG
KLVSVQGIVRKATDVRPKITEAAFECQRCGTMTYIPQADGSFQEPHECQGCERQGPFRVN
FDQSEFIDSQKLRIQESPEGLRGGETPQSIDVNIEDDITGRVTAGDHVTVTGVLHIEQMK
QGNEKSPIFDLYMDGVSITIEDEEFEDMDITEEDKREIIELSNHPDIYEEMVASVAPSIY
GYDKEKLAMILQLFSGVTKHLPDGSRIRGDLHMLLIGDPGTGK-----------------
------------------------------------------------------------
------------------------------------------------------------
------------------------------------------------------------
------------------------------------------------------------
------------------------------------------------------------
------------------------------------------------------------
------------------------------------------------------------
------------------------------------------------------------
------------------------------------SQMLSYIQNIAPRSVYTSGKGSSS
AGL---------------------------------------------------------
------------------------------------------------------------
------------------------------------------------------------
------------------------------------------------------------
------------------------------------------------------------
------------------------------------------------------------
------------------------------------------------------------
------------------------------------------------------------
------------------------------------------------------------
----TAAAVRDDFGDGQQWSLEAGALVLADKGIAAVDELDKMR-----------------
------------------------------------------------------------
------------------------------------------------------------
------------------------------------------------------------
------------------------------------------------------------
------------------------------------------------------------
------------------------------------------------------------
------------------------------------------------------------
------------------------------------------------------------
------------------------------------------------------------
------------------------------------------------------------
------------------------------------------------------------
------------------------PEDRSAMHEGLEQQ----------------------
------------------------------------------------------------
------------------------------------------------------------
------------------------------------------------------------
------------------------------------------------------------
------------------------------------------------------------
------------------------------------------------------------
------------------------------------------------------------
------------------------------------------------------------
------------------------------------------------------------
----------------------KISVSKAGINATLKSRCSLLGAANPKYGRFDQYEPIGE
QIDLEPALISRFDLIFTVTDQPDPDHDSRLADHILRTNYAGELHTQRTRMPRSNFTAEEV
DAVTEEVAPEIEPDLLRKYIAYAKRNVFPTMTPEAKQTISDFYVDLRAKGADEDAPVPVT
ARKLEALVRLSEASARVRLSDTVEQEDAERAVDLARSCLQDIGVDPETGQFDADVVETGQ
SKTQRDRIKNLKQLIAEIEDEYEE--GAPVDEVLERAGE-IGLDRSKAEGEIEKLRRKGE
VYEPRQNHLRTT-
[99] Salinigranum_salinum_YG50S2
----MAQA-PQN-D-ELTDRFIQFYRNYYRDAIGKLAQRFPNEQRSLHVDYDDLSTFDHD
LADDYLARPDEFQRYAEEALRLYDLPADVSLGQAHVRLTNIPD--TIDIRNIRVHDDHIG
KLVSVQGIVRKATDVRPKITEAAFECQRCGTMTYIPQQDSGFQEPHECQGCERQGPFRVN
FDQSEFVDSQKIRVQESPEGLRGGETPQSIDVNLEDDVTGKVTAGDHVTLNGVLHIEQQT
SNNEKTPIFDLYMDGVSITVEDEEFEDMEITEEDVLEILELSNSPDIYEKMIGSLAPSIY
GYEQEKLAMILQLFSGVTKRLKDGSRIRGDLHMLLIGDPGTGK-----------------
------------------------------------------------------------
------------------------------------------------------------
------------------------------------------------------------
------------------------------------------------------------
------------------------------------------------------------
------------------------------------------------------------
------------------------------------------------------------
------------------------------------------------------------
------------------------------------SQLLSYVRNIAPRSVYTSGKGSSS
AGL---------------------------------------------------------
------------------------------------------------------------
------------------------------------------------------------
------------------------------------------------------------
------------------------------------------------------------
------------------------------------------------------------
------------------------------------------------------------
------------------------------------------------------------
------------------------------------------------------------
----TAAAVRDDFGDGQQWTLEAGALVLADKGIAAVDELDKMR-----------------
------------------------------------------------------------
------------------------------------------------------------
------------------------------------------------------------
------------------------------------------------------------
------------------------------------------------------------
------------------------------------------------------------
------------------------------------------------------------
------------------------------------------------------------
------------------------------------------------------------
------------------------------------------------------------
------------------------------------------------------------
------------------------PEDRSAMHEALEQQ----------------------
------------------------------------------------------------
------------------------------------------------------------
------------------------------------------------------------
------------------------------------------------------------
------------------------------------------------------------
------------------------------------------------------------
------------------------------------------------------------
------------------------------------------------------------
------------------------------------------------------------
----------------------TISVSKAGINATLKSRCSLLGAANPKYGRFDQFESIGE
QIDLEPALISRFDLIFTITDQPDPEKDADLADHILQTNYAGELHTHRTHMTNPDFSQEQV
DAASEDVEPVIDAELLRKYIAHARRNCFPTMTDEARAAIREFYVDLRARGSEEGDPVPVT
ARKLEALVRLAEASARVRHSDTVEAEDAERVIGIVRSCLEAIGVDPETGEFDADIIETGR
SKTQRDRIKSIRGLISDLQEEYED--GAPIDEVLDQAEMELDLDRSKAESEIEKLRRKGE
VYEPRQGHLRTTG
[100] 1MULTISPECIES_Halogranum
----MAQA-QNQ---ELTERFIQFYRNYYRDAIGQLAQKYPNEKRSLYIDYDDLYRFDTD
LADDYLNQPDQIQEYAEEALRLYDLPADVKLGKAHVRLRNIDR--AVDIRSIRVHDDHIG
KLISVSGIVRKATDVRPKITEAAFECQRCGTMTYIPQSDGNFQEPHECQGCERQGPFRVN
FDQSEFIDAQKIRVQESPEGLRGGETPQSIDVNMEDDVTGKVTAGDHVTITGVLHIEQQQ
SGQEKSAIFDLYMDGVSIDIEDEEFEDMEITEEDKQQIIELSDRETIYEDMVASVAPAIY
GYDEEKLAMILQLFSGVTKHLPDGSRIRGDLHMLLIGDPGTGK-----------------
------------------------------------------------------------
------------------------------------------------------------
------------------------------------------------------------
------------------------------------------------------------
------------------------------------------------------------
------------------------------------------------------------
------------------------------------------------------------
------------------------------------------------------------
------------------------------------SQMISYIQNIAPRSVYTSGKGSSS
AGL---------------------------------------------------------
------------------------------------------------------------
------------------------------------------------------------
------------------------------------------------------------
------------------------------------------------------------
------------------------------------------------------------
------------------------------------------------------------
------------------------------------------------------------
------------------------------------------------------------
----TAAAVRDDFGDGQQWTLEAGALVLADKGIAAVDELDKMR-----------------
------------------------------------------------------------
------------------------------------------------------------
------------------------------------------------------------
------------------------------------------------------------
------------------------------------------------------------
------------------------------------------------------------
------------------------------------------------------------
------------------------------------------------------------
------------------------------------------------------------
------------------------------------------------------------
------------------------------------------------------------
------------------------PEDRSAMHEALEQQ----------------------
------------------------------------------------------------
------------------------------------------------------------
------------------------------------------------------------
------------------------------------------------------------
------------------------------------------------------------
------------------------------------------------------------
------------------------------------------------------------
------------------------------------------------------------
------------------------------------------------------------
----------------------KISISKAGINATLKSRCSLLGAANPKYGRFDQYESIGE
QIDLEPALISRFDLIFTVTDQPDPEHDGKLADHILKTNYAGELNTQRTHVPTSKFTEEEV
NAVTEEVAPEIDAELLRKYIAFSKRNCFPTMTPEAKEAIREFYVNLRAKGADEDAPVPVT
ARKLEALVRLAEASARVRLSDEVSEEDATRVIEIVRSCLQDIGVDPETGQFDADVVETGT
SKSQRDRIKTLKQLISEIEEEFEE--GAPIDEVLKRADE-LNMGRDKAEDEIEKLRRKGE
VYEPKTDHLRTT-
[101] Halopenitus_persicus_CBA1233
----MAQA-GNQ---DLTERFIQFYRNYYREAVGELAQRYPNEQRSLYIDYDDLYQFDRD
LAEDFRSQPEQLREYAEEALRLYDLPADVSLGRAHVRIENLPD--SIDIRGIRVHDDHIG
TLVSVRGIVRKATDVRPKITDAAFECQRCGTMTYIPQSDGGFQEPHECQGCERQGPFRVN
FDQSEFIDSQKLRIQESPEGLRGGETPQAIDVNVVDDITGKVTPGDHVTAVGVLHIEQVE
QGNEKSAIFDLYMDGVSITVEDEQFEDMDITSEDVEEIIELSNDPEVYDRMIDSIAPAIY
GYEEEKLAMVLQLFSGVTKHLPDGSRIRGDLHMLLIGDPGTGK-----------------
------------------------------------------------------------
------------------------------------------------------------
------------------------------------------------------------
------------------------------------------------------------
------------------------------------------------------------
------------------------------------------------------------
------------------------------------------------------------
------------------------------------------------------------
------------------------------------SQMISYVENIAPRSVYTSGKGSSA
AGL---------------------------------------------------------
------------------------------------------------------------
------------------------------------------------------------
------------------------------------------------------------
------------------------------------------------------------
------------------------------------------------------------
------------------------------------------------------------
------------------------------------------------------------
------------------------------------------------------------
----TAAAVRDDFGDGQQWSLEAGALVLADKGIAAIDELDKMN-----------------
------------------------------------------------------------
------------------------------------------------------------
------------------------------------------------------------
------------------------------------------------------------
------------------------------------------------------------
------------------------------------------------------------
------------------------------------------------------------
------------------------------------------------------------
------------------------------------------------------------
------------------------------------------------------------
------------------------------------------------------------
------------------------AEDRSAMHEGLEQQ----------------------
------------------------------------------------------------
------------------------------------------------------------
------------------------------------------------------------
------------------------------------------------------------
------------------------------------------------------------
------------------------------------------------------------
------------------------------------------------------------
------------------------------------------------------------
------------------------------------------------------------
----------------------KISISKAGINATLKARCSLLGAANPKYGRFDQYEPIGE
QIDLEPALISRFDLIFTVTDQPDPEHDSRLARHILKTNYAGELNTQREELTTSEFTQAEV
DDVTEEVAPAIDADLLRKYIAYAKRNCYPTMTEEAKGVIEEFYVDLRSKGADEDAPVPVT
ARKLEALVRLAEASARVRLSDTVDRMDADRATDIVESCLKDIGVDPETGQFDADVVETGT
SKSQRDRIKNLKTLIADIEEDYEE--GAPVEEVIDRADE-VGMDPSKAEDEIEKLRRKGE
VYEPTQNHLRTT-
[102] Halonotius_sp._F1313
----MAQA-SNQ---ELTDRFIQFYRNYYRDEIGQLAQQYPNEKRSLYIDYDDLYQFDAD
LAEDYRSQPDQLQEYAEEALRLYDLPADVKLGNAHVRLRNLPE--SVDIRGIRVHDNHIG
KLVAVQGIVRKATDVRPKITDSAFECQRCGTMNYIPQQDGEFQEPHECQGCERQGPFRIN
FDQSEFIDAQKIRVQESPEGLRGGETPQSIDMNVEDDITGKVTPGDHVTAVGVLHIEQMS
EGNEKSSLFDLYMDGVSITVEDEEFEDMDIEQADIETIITLSNEDDIYDQMVGSVAPAIY
GYEEEKLAMILQLFSGVTKNLPDGSRIRGDLHMLLIGDPGTGK-----------------
------------------------------------------------------------
------------------------------------------------------------
------------------------------------------------------------
------------------------------------------------------------
------------------------------------------------------------
------------------------------------------------------------
------------------------------------------------------------
------------------------------------------------------------
------------------------------------SQMLSYIENIAPRSVYTSGKGSSS
AGL---------------------------------------------------------
------------------------------------------------------------
------------------------------------------------------------
------------------------------------------------------------
------------------------------------------------------------
------------------------------------------------------------
------------------------------------------------------------
------------------------------------------------------------
------------------------------------------------------------
----TAAAVQDDFGDGQQWTLEAGALVLADKGIAAVDELDKMA-----------------
------------------------------------------------------------
------------------------------------------------------------
------------------------------------------------------------
------------------------------------------------------------
------------------------------------------------------------
------------------------------------------------------------
------------------------------------------------------------
------------------------------------------------------------
------------------------------------------------------------
------------------------------------------------------------
------------------------------------------------------------
------------------------SDDRSAMHEALEQQ----------------------
------------------------------------------------------------
------------------------------------------------------------
------------------------------------------------------------
------------------------------------------------------------
------------------------------------------------------------
------------------------------------------------------------
------------------------------------------------------------
------------------------------------------------------------
------------------------------------------------------------
----------------------KISISKAGINATLKSRCSLLGAANPKYGRFDQYEPIGE
QIDLEPALISRFDLIFTVTDQPDPEHDGKLADHILKTNYAGELNTQRDRIATSEFTQQQV
DDVTEEVAPEIDAELLRKYVAHAKRSCFPTMTDEAKATIREFYVDLRSKGADEDAPIPVT
ARKLEALVRLAEASARVRLSDTVEAEDADRSVDIVRSCLQDIGVDPETGQFDADVVETGT
SKTQRDRIKNIKGLISDIEEEFEE--GAPIEEVLDRADE-IGMDASKAEQEIEKLRRKGE
VYEPKQDHLRTT-
[103] Halogranum_gelatinilyticum_CGMCC_1pt10119
----MAQA-QNQ---ELTERFIQFYRNYYRDAIGQLAQKYPNEQRSLYIDYDDLYRFDPD
LAEDFLNQPDQLREYAEEALRLYDLPADVKLGKAHVRLRNIDR--AVDIRSIRVHDDHIG
KLIAVSGIVRKATDVRPKITEAAFECQRCGTMTYIPQSDGNFQEPHECQGCERQGPFRVN
FDQSEFIDSQKIRVQESPEGLRGGETPQAIDIDLEDDITGRVTAGDHVTVTGVLHIEQQK
SGQEKSAIFDLYMDGMSITVEDEEFEDMEITDEDKQQIIEISNRENIYEDMVASVAPAIY
GYDEEKMAMILQLFSGVTKHLPDGSRIRGDLHMLLIGDPGTGK-----------------
------------------------------------------------------------
------------------------------------------------------------
------------------------------------------------------------
------------------------------------------------------------
------------------------------------------------------------
------------------------------------------------------------
------------------------------------------------------------
------------------------------------------------------------
------------------------------------SQMLSYIQNIAPRSVYTSGKGSSS
AGL---------------------------------------------------------
------------------------------------------------------------
------------------------------------------------------------
------------------------------------------------------------
------------------------------------------------------------
------------------------------------------------------------
------------------------------------------------------------
------------------------------------------------------------
------------------------------------------------------------
----TAAAVRDDFGDGQQWTLEAGALVLADKGIAAVDELDKMR-----------------
------------------------------------------------------------
------------------------------------------------------------
------------------------------------------------------------
------------------------------------------------------------
------------------------------------------------------------
------------------------------------------------------------
------------------------------------------------------------
------------------------------------------------------------
------------------------------------------------------------
------------------------------------------------------------
------------------------------------------------------------
------------------------PEDRSAMHEALEQQ----------------------
------------------------------------------------------------
------------------------------------------------------------
------------------------------------------------------------
------------------------------------------------------------
------------------------------------------------------------
------------------------------------------------------------
------------------------------------------------------------
------------------------------------------------------------
------------------------------------------------------------
----------------------KISISKAGINATLKSRCSLLGAANPKYGRFDQYEPIGE
QIDLEPALISRFDLIFTVTDQPDPEHDGKLADHILKTNYAGELNTQRTHVPTSKFTEEEV
NSVTEEVAPEIDAELLRKYIAFSKRNCYPTMTEEAKAAIREFYVDLRAKGADEDAPVPVT
ARKLEALVRLAEASARVRLSDEVSEEDATRVIEIVRSCLQDIGVDPETGQFDADVVETGT
SKSQRDRIKTLKQLISEIEEEFEE--GAPVDEVLDRADE-IGMGRDKAEGEIEKLRRKGE
VYEPKTDHLRTT-
[104] 1MULTISPECIES_Haloprofundus
----MAQA-SNQ---ELTERFMQFYRNYYRDRIGQLAQNYPNEQRSLFIDYDDLYRFDPD
LADDYQSHPEQMREYAEEALRLYDLPADVSLGQAHVRLDNLPE--SIAIRGIRVHDDHVG
KMVSIQGIVRKATDVRPKVTQAAFECQRCGTMAYIPQSDGSFQEPHECQGCERQGPFMVS
FDQSEFIDSQKLRVQESPEGLRGGETPQSIDINVEDDITGRVTAGDHVTVVGVLHIEQMK
NGQEKSPIFDLYMDGVSVTIEDEEFEDMDITDEDKEEIVELSTHPDIYDEMVASVAPAIY
GYEKEKLAMILQLFSGVTKHLPDGSRIRGDLHMLLIGDPGTGK-----------------
------------------------------------------------------------
------------------------------------------------------------
------------------------------------------------------------
------------------------------------------------------------
------------------------------------------------------------
------------------------------------------------------------
------------------------------------------------------------
------------------------------------------------------------
------------------------------------SQMLSYIQNIAPRSVYTSGKGSSS
AGL---------------------------------------------------------
------------------------------------------------------------
------------------------------------------------------------
------------------------------------------------------------
------------------------------------------------------------
------------------------------------------------------------
------------------------------------------------------------
------------------------------------------------------------
------------------------------------------------------------
----TAAAVRDDFGDGQQWSLEAGALVLADKGIAAVDELDKMR-----------------
------------------------------------------------------------
------------------------------------------------------------
------------------------------------------------------------
------------------------------------------------------------
------------------------------------------------------------
------------------------------------------------------------
------------------------------------------------------------
------------------------------------------------------------
------------------------------------------------------------
------------------------------------------------------------
------------------------------------------------------------
------------------------PEDRSAMHEALEQQ----------------------
------------------------------------------------------------
------------------------------------------------------------
------------------------------------------------------------
------------------------------------------------------------
------------------------------------------------------------
------------------------------------------------------------
------------------------------------------------------------
------------------------------------------------------------
------------------------------------------------------------
----------------------KISVSKAGINATLKSRCSLLGAANPKYGRFDQYEPIGE
QINLEPALISRFDLIFTVTDQPDPDHDGKLADHILQTNYAGELNTQRTNLTTSNFTQKEV
DAVTEEVAPAIEADLLRKYIAYAKRNCFPTMTDEAMATIREFYVDLRAKGADEDAPVPVT
ARKLEALVRLAEASARIRLSDTVDAEDAERAVDLARSTLQDIGVDPETGQFDADVVETGQ
SKTQRDRKMNLRKLIGDIEGEYDG--GAPVEVILEEAEEKLGISEQKAEQEIEGLKRKGE
LYEPTQGHLRTT-
[105] Halorubrum_aquaticum_CGMCC_1pt6377
----MAQA-GNQ---DLTERFIQFYRNYYREEIGSLAQKYPNEQRSLYVEYDDLFQFDRD
LAEDFLTKPDQMREYAEEALRLYDLPADVSLGRAHVRLRNLPE--NIDIRGIRVHDDHIG
KLVSVQGIVRKATDVRPKVTEAAFECQRCGTMTYIPQSDGGFQEPHECQGCERQGPFRVN
FDQSEFIDSQKLRIQESPEGLRGGETPQSLDVDIVDDVTGEVSPGDHVTCVGVLHIEQVE
QGNEKSAIFDLYMDGVSIAIEDEEFEDMDITDADRREIIELSNREDIYDAMVDSIAPAIY
GYEEEKLAMILQLFSGVTKHLPDGSRIRGDLHMLLIGDPGTGK-----------------
------------------------------------------------------------
------------------------------------------------------------
------------------------------------------------------------
------------------------------------------------------------
------------------------------------------------------------
------------------------------------------------------------
------------------------------------------------------------
------------------------------------------------------------
------------------------------------SQMISYVENIAPRSVYTSGKGSSA
AGL---------------------------------------------------------
------------------------------------------------------------
------------------------------------------------------------
------------------------------------------------------------
------------------------------------------------------------
------------------------------------------------------------
------------------------------------------------------------
------------------------------------------------------------
------------------------------------------------------------
----TAAAVRDDFGDGQQWSLEAGALVLADKGIAAVDELDKMD-----------------
------------------------------------------------------------
------------------------------------------------------------
------------------------------------------------------------
------------------------------------------------------------
------------------------------------------------------------
------------------------------------------------------------
------------------------------------------------------------
------------------------------------------------------------
------------------------------------------------------------
------------------------------------------------------------
------------------------------------------------------------
------------------------SSDRSAMHEGLEQQ----------------------
------------------------------------------------------------
------------------------------------------------------------
------------------------------------------------------------
------------------------------------------------------------
------------------------------------------------------------
------------------------------------------------------------
------------------------------------------------------------
------------------------------------------------------------
------------------------------------------------------------
----------------------KISVSKAGINATLKARCSLLGAANPKYGRFDQYEPIGE
QIDLEPALISRFDLIFTVTDQPDPEHDSRLAKHIIKTNYAGELNTQREELATSEFTSDQV
AEVTQEVAPAIDAELLRKYVAHAKRSCYPTMTEEAKELIEEFYVDLRSKGADEDAPVPVT
ARKLEAMVRLSEASARVRLSDTVEREDADRATDIVESCLKDIGVDPETGQFDADVVETGT
SKSQRDRIKNIKTLIADIEDEYQE--GAPVDEVLDRAGE-IGMDAGKAEQEIEKLRTKGE
VYEPQQGHLRTT-
[106] Haloprofundus_marisrubri
----MAQA-SNQ---ELTERFIQFYRNYYRDRIGRLAQNYPNEQRSLFIDYDDLYRFDPD
LADDYQSHPEQMQEYAEEALRLYDLPADVSLGQAHVRLNDLPE--SIAIRGIRVHDDHVG
KMVSIQGIVRKATDVRPKVTQAAFECQRCGTMAYIPQSDGSFQEPHECQGCERQGPFMVN
FDESEFIDSQKLRVQESPEGLRGGETPQSIDINVEDDITGKVTAGDHVTIVGVLHIEQMK
NGQEKSPIFDLYMDGVSVTIEDEEFEDMDITDEDKEEIIELSAHPNIYDEMVASVAPAIY
GYDKEKLAMILQLFSGVTKHLPDGSRIRGDLHMLLIGDPGTGK-----------------
------------------------------------------------------------
------------------------------------------------------------
------------------------------------------------------------
------------------------------------------------------------
------------------------------------------------------------
------------------------------------------------------------
------------------------------------------------------------
------------------------------------------------------------
------------------------------------SQMLSYIQNIAPRSVYTSGKGSSS
AGL---------------------------------------------------------
------------------------------------------------------------
------------------------------------------------------------
------------------------------------------------------------
------------------------------------------------------------
------------------------------------------------------------
------------------------------------------------------------
------------------------------------------------------------
------------------------------------------------------------
----TAAAVRDDFGDGQQWSLEAGALVLADKGIAAVDELDKMR-----------------
------------------------------------------------------------
------------------------------------------------------------
------------------------------------------------------------
------------------------------------------------------------
------------------------------------------------------------
------------------------------------------------------------
------------------------------------------------------------
------------------------------------------------------------
------------------------------------------------------------
------------------------------------------------------------
------------------------------------------------------------
------------------------PEDRSAMHEALEQQ----------------------
------------------------------------------------------------
------------------------------------------------------------
------------------------------------------------------------
------------------------------------------------------------
------------------------------------------------------------
------------------------------------------------------------
------------------------------------------------------------
------------------------------------------------------------
------------------------------------------------------------
----------------------KISVSKAGINATLKSRCSLLGAANPKYGRFDQYEPIGE
QINLEPALISRFDLIFTVTDQPDPDHDGKLADHILRTNYAGELNTQRTNLTTSNFTQQEV
DDVTEEVAPAIEADLLRKYIAYAKRNCFPTMTDEAMATIREFYVDLRSKGADEDAPVPVT
ARKLEALVRLAEASARIRLSDTVDEEDAERAVDLARSTLQDIGVDPETGQFDADVVETGQ
SKTQRDRKMNLRKLIGDIEDEYDG--GAPVEVILEAAEEQLGIGEQKAEKEIEGLKRKGE
LYEPTQGHLRTT-
[107] Halorubrum_sp._GN11_106_MGM
----MAQA-GTQ---DLTERFIQFYRNYYREDIGQLAQRYPNEQRSLYISYDDLFQFDRD
LAEDFLNKPDQMREYAEEALRLYDLPADVSLGRAHVRIEELPE--SVDIRGIRVHDDHIG
KLVSVQGIVRKATDVRPKVTEAAFECQRCGTMTYIPQSDGGFQEPHECQGCERQGPFRVN
FDQSEFVDSQKLRIQESPEGLRGGETPQSLDVDIVDDITGKVSPGDHVTCVGVLHIEQVE
QGNEKSAIFDLYMDGVSISIEDEEFEDMDITDADKREIIELSERDDIYEAMVDSIAPAIY
GYEEEKLAMILQLFSGVTKHLPDGSRIRGDLHMLLIGDPGTGK-----------------
------------------------------------------------------------
------------------------------------------------------------
------------------------------------------------------------
------------------------------------------------------------
------------------------------------------------------------
------------------------------------------------------------
------------------------------------------------------------
------------------------------------------------------------
------------------------------------SQMISYVENIAPRSVYTSGKGSSA
AGL---------------------------------------------------------
------------------------------------------------------------
------------------------------------------------------------
------------------------------------------------------------
------------------------------------------------------------
------------------------------------------------------------
------------------------------------------------------------
------------------------------------------------------------
------------------------------------------------------------
----TAAAVRDDFGDGQQWSLEAGALVLADKGIAAVDELDKMD-----------------
------------------------------------------------------------
------------------------------------------------------------
------------------------------------------------------------
------------------------------------------------------------
------------------------------------------------------------
------------------------------------------------------------
------------------------------------------------------------
------------------------------------------------------------
------------------------------------------------------------
------------------------------------------------------------
------------------------------------------------------------
------------------------SSDRSALHEGLEQQ----------------------
------------------------------------------------------------
------------------------------------------------------------
------------------------------------------------------------
------------------------------------------------------------
------------------------------------------------------------
------------------------------------------------------------
------------------------------------------------------------
------------------------------------------------------------
------------------------------------------------------------
----------------------KISVSKAGINATLKARCSLLGAANPKYGRFDQYEPIGE
QIDLEPALISRFDLIFTVTDSPDPEHDSRLAKHIIKTNYAGELNTQREELASSEFTSEQV
AEVTEEVAPEIDAELLRKYIAHAKRSCFPTMTEAAKEVIEEFYVDLRSKGADEDAPVPVT
ARKLEAMVRLSEASARVRLSDTVEREDADRATDIVESCLKDIGVDPETGQFDADVVETGT
SKSQRDRIKNIKALIADIEEEYED--GAPVDEVLDRAGE-VGMDPGKAEGEIEKLRTKGE
VYEPKQGHLRTT-
[108] Halorubrum_lacusprofundi_ATCC_49239
----MAQA-GNQ---DLTERFIQFYRNYYREEIGGLAQRYPNEQRSLYIEYDDLYQFDRD
LAEDFRTKPEQMREYAEEALRLYDLPADVSLGRAHVRIENLPE--SIDIRGIRVHDDHIG
KLVSIKGIVRKATDVRPKVTEAAFECQRCGTITYIPQSDGGFQEPHECQGCERQGPFRVN
FDQSEFVDSQKLRIQESPEGLRGGETPQNIDVDIVDDITGKVSPGDHVTCVGVLHIEQVE
QGNEKSAIFDLYMDGVSIAIEDEEFEDMDITEADKREIIELSNREDIYDAMVESIAPAIY
GYEEEKLAMILQLFSGVTKHLPDGSRIRGDLHMLLIGDPGTGK-----------------
------------------------------------------------------------
------------------------------------------------------------
------------------------------------------------------------
------------------------------------------------------------
------------------------------------------------------------
------------------------------------------------------------
------------------------------------------------------------
------------------------------------------------------------
------------------------------------SQMISYVENIAPRSVYTSGKGSSA
AGL---------------------------------------------------------
------------------------------------------------------------
------------------------------------------------------------
------------------------------------------------------------
------------------------------------------------------------
------------------------------------------------------------
------------------------------------------------------------
------------------------------------------------------------
------------------------------------------------------------
----TAAAVRDDFGDGQQWSLEAGALVLADKGIAAVDELDKMD-----------------
------------------------------------------------------------
------------------------------------------------------------
------------------------------------------------------------
------------------------------------------------------------
------------------------------------------------------------
------------------------------------------------------------
------------------------------------------------------------
------------------------------------------------------------
------------------------------------------------------------
------------------------------------------------------------
------------------------------------------------------------
------------------------SSDRSAMHEGLEQQ----------------------
------------------------------------------------------------
------------------------------------------------------------
------------------------------------------------------------
------------------------------------------------------------
------------------------------------------------------------
------------------------------------------------------------
------------------------------------------------------------
------------------------------------------------------------
------------------------------------------------------------
----------------------KISVSKAGINATLKARCSLLGAANPKYGRFDQYEPIGE
QIDLEPALISRFDLIFTVTDSPDPDHDSRLAKHIIKTNYAGEINTQREELASSEFTPEQV
AEVTQEVAPEIDAELLRKYIAHAKRSCYPTMTEEAKDLIEEFYVNLRSKGADEDAPVPVT
ARKLEAMVRLAEASARVRLSDTVERIDADRATDIVESCLKDIGVDPETGQFDADVVETGT
SKSQRDRIKNIKGLIADIEEEYQE--GAPVEEVLDRAGE-IGMDPGKAEREIEKLRTKGE
VYEPQQGHLRTT-
[109] Halorubrum_sp._AJ67
----MAQA-GTQ---DLTERFIQFYRNYYREEIGQLAQRYPNEQRSLYVSYDDLFQFDRD
LAEDFLNKPEQMREYAEEALRLYDLPADVSLGRAHVRVEDLPE--SVDIRGIRVHDDHIG
KLVSVQGIVRKATDVRPKVTEAAFECQRCGTMTYIPQSDGGFQEPHECQGCERQGPFRVN
FDQSEFVDSQKLRIQESPEGLRGGETPQSLDVDIVDDITGEVSPGDHVTCVGVLHIEQVE
QGNEKSAIFDLYMDGVSIAIEDEEFEDMDITEADKRDIIELSERDDIYEAMVASIAPAIY
GYEEEKLAMILQLFSGVTKHLPDGSRIRGDLHMLLIGDPGTGK-----------------
------------------------------------------------------------
------------------------------------------------------------
------------------------------------------------------------
------------------------------------------------------------
------------------------------------------------------------
------------------------------------------------------------
------------------------------------------------------------
------------------------------------------------------------
------------------------------------SQMISYIRHIAPRSVYTSGKGSSS
AGL---------------------------------------------------------
------------------------------------------------------------
------------------------------------------------------------
------------------------------------------------------------
------------------------------------------------------------
------------------------------------------------------------
------------------------------------------------------------
------------------------------------------------------------
------------------------------------------------------------
----TAAAVRDDFGDGQQWTLEAGALVLADKGIAAVDELDKMR-----------------
------------------------------------------------------------
------------------------------------------------------------
------------------------------------------------------------
------------------------------------------------------------
------------------------------------------------------------
------------------------------------------------------------
------------------------------------------------------------
------------------------------------------------------------
------------------------------------------------------------
------------------------------------------------------------
------------------------------------------------------------
------------------------SEDRSAMHQALEQQ----------------------
------------------------------------------------------------
------------------------------------------------------------
------------------------------------------------------------
------------------------------------------------------------
------------------------------------------------------------
------------------------------------------------------------
------------------------------------------------------------
------------------------------------------------------------
------------------------------------------------------------
----------------------RISVNKAGINATLKARCSLLGAANPKYGRFDQYEPIGE
QIDLEPALISRFDLIFTVTDDPDPEHDSRLAKHIINTNYAGELNTQREELTTSEFTSEQV
AEVTEEVAPEIEAELLRKYIAHAKRTCYPTMTEEAKELIEEFYVDLRSKGSGEDDPVPVT
ARKLEAMVRLAEASARVRLSDTVEREDADRATDIVESCLKDIGVDPETGQFDADVVETGT
SKSQRDRIKNIKGLIADIEEEYQE--GAPVDEVLDRAGE-IGMDPGKAEQEIEKLRTKGE
VYEPKQGHLRTT-
[110] Halonotius_terrestris
----MAQA-SNQ---ELTDRFIQFYRNYYRDEIGKLAQKYPNEKRSLYIDYDDLYQFDAD
LAEDYLSQPDQLREYAEEALRLYDLPADVKLGNAHVRLRNLPE--AVEIRGIRVHDNHIG
KLVSVNGIIRKATDVRPKITDSAFECQRCGTMXXIPXXDGEFXEPHECQGCERQGPFQIN
FDQSEFXDAQXXRXXEXPXGLRGGETPQSIDMNVEDDITGKVTPGDHVTAVGVLHIEQMG
DGNEKSSLFDLYMDGVSITVEDEEFEDMDIEETDIERIIELSNNEEIYDKMVGSVAPAIY
GYEEEKLAMILQLFSGVTKNLPDGSRIRGDLHMLLIGDPGTGK-----------------
------------------------------------------------------------
------------------------------------------------------------
------------------------------------------------------------
------------------------------------------------------------
------------------------------------------------------------
------------------------------------------------------------
------------------------------------------------------------
------------------------------------------------------------
------------------------------------SQMLSYIKNIAPRSVYTSGKGSSS
AGL---------------------------------------------------------
------------------------------------------------------------
------------------------------------------------------------
------------------------------------------------------------
------------------------------------------------------------
------------------------------------------------------------
------------------------------------------------------------
------------------------------------------------------------
------------------------------------------------------------
----TAAAVQDDFGEGQQWTLEAGALVLADMGIAAVDELDKMD-----------------
------------------------------------------------------------
------------------------------------------------------------
------------------------------------------------------------
------------------------------------------------------------
------------------------------------------------------------
------------------------------------------------------------
------------------------------------------------------------
------------------------------------------------------------
------------------------------------------------------------
------------------------------------------------------------
------------------------------------------------------------
------------------------SGDRSAMHEALEQQ----------------------
------------------------------------------------------------
------------------------------------------------------------
------------------------------------------------------------
------------------------------------------------------------
------------------------------------------------------------
------------------------------------------------------------
------------------------------------------------------------
------------------------------------------------------------
------------------------------------------------------------
----------------------QISISKAGINATLKSRCSLLGAANPKYGRFDQYEPIGE
QIDLEPALVSRFDLIFTVTDKPDPEHDGKLADHILKTNYAGELNTQRSRVATSEFTQQQV
DDVTEEVAPVIDAELLRKYIAHAKRSCFPTMTDEAKATIREFYVDLRSKGADEDAPIPVT
ARKLEALVRLAEASARVRLSDTVEAEDAERSVDIVRSCLQDIGVDPETGQFDADVVETGT
SKTQRDRIKNIKGLISDIEEEFEE--GAPIEEVLDRADE-IGMDASKAEQEIEKLRRKGE
VYEPTQDHLRTT-
[111] Haloplanus_vescus_CGMCC_1pt8712
----MAQSSPNQ---ELVDRFARFYRNYYRDAISQLAQQYPNEQRSLHIDYNDLYQFDPD
LAEDYLSQPDQLGDFAEEALRMYDLPADVSLGQAHVRLRNLPD--TVDIRAIRVHDNHVG
RMIAVSGIIRKATDVRPKITEAAFECQRCGTMTYIPQSDGGFQEPHECQGCERQGPFRVN
YDQSEFVDSQKLRVQESPEGLRGGETPQSIDIDIEDDITGKVTAGDHVTVTGVLHIDQVT
EGNEKSQLFDLYMDGVSVEIEDEQFEDMEITEADKREIIELSNHPSIYEEMVASVAPSIY
GYDEEKLAMILQLFSGVTKTLPDGSRIRGDLHMLLIGDPGTGK-----------------
------------------------------------------------------------
------------------------------------------------------------
------------------------------------------------------------
------------------------------------------------------------
------------------------------------------------------------
------------------------------------------------------------
------------------------------------------------------------
------------------------------------------------------------
------------------------------------SQMLSYIRNIAPRSVYTSGKGSSS
AGL---------------------------------------------------------
------------------------------------------------------------
------------------------------------------------------------
------------------------------------------------------------
------------------------------------------------------------
------------------------------------------------------------
------------------------------------------------------------
------------------------------------------------------------
------------------------------------------------------------
----TAAAVRDDFGEGQQWSLEAGALVLADQGIAAVDELDKMR-----------------
------------------------------------------------------------
------------------------------------------------------------
------------------------------------------------------------
------------------------------------------------------------
------------------------------------------------------------
------------------------------------------------------------
------------------------------------------------------------
------------------------------------------------------------
------------------------------------------------------------
------------------------------------------------------------
------------------------------------------------------------
------------------------PEDRSAMHQALEQQ----------------------
------------------------------------------------------------
------------------------------------------------------------
------------------------------------------------------------
------------------------------------------------------------
------------------------------------------------------------
------------------------------------------------------------
------------------------------------------------------------
------------------------------------------------------------
------------------------------------------------------------
----------------------EISISKAGINATLKSRCSLLGAANPKYGRFDQYEPIGE
QIDLEPALISRFDLIFTVTDQPDPDEDAALAEHILRTNYAGELETQRTNVSNPEFTEAEV
ASVTDTVEPAIDPDLLRKYIAYAKRNCYPTMTDEAQAAIRDFYVDLRSKGADEDAPVPVT
ARKLEALVRLAEASARVRLSDTVEQEDAKRSTDIVRSCLQDIGVDPETGEFDADVIETGT
SKSQRDRIKSIKDVIETVDAEYEGEAGAPIDAIVERAGV-EDISEEKVMDQIEQLKRKGD
VYTPATDQYKVV-
[112] Halobaculum_sp._WSA2
----MSQV-SES---QDVDAFLSFYRTYYADEVARLAQNYPKEQRSLYVEYDDLYTYDPD
LAERYLNRPGEMQEVAEEALRTYDLPVDISLGQAHVRLRHLPRENTLDIRGIRVSDDHIG
SMVAVMGIVRKATDVRPKIVEAAFECQRCGTMTYIPQNDSGFQEPHECQGCERQGPFRVN
NNESKFIDSQQLRVQESPEGLRGGETPQSIDVNLEDDICGKVTPGDHVTVVGRLEMEQVT
SGQEKTTVFDPYMEGVSVVIEDEEFEDMDITDEDKQEILELSTHENIYDEMVASVAPSIY
GYEQEKLSMILQLFSGVTKHLPDGSRIRGDLHMLLIGDPGTGK-----------------
------------------------------------------------------------
------------------------------------------------------------
------------------------------------------------------------
------------------------------------------------------------
------------------------------------------------------------
------------------------------------------------------------
------------------------------------------------------------
------------------------------------------------------------
------------------------------------SQMLSYIRNIAPRSVYTSGKGSSS
AGL---------------------------------------------------------
------------------------------------------------------------
------------------------------------------------------------
------------------------------------------------------------
------------------------------------------------------------
------------------------------------------------------------
------------------------------------------------------------
------------------------------------------------------------
------------------------------------------------------------
----TAAAVRDDFGDGQQWTLEAGALVLADKGIAAVDELDKMR-----------------
------------------------------------------------------------
------------------------------------------------------------
------------------------------------------------------------
------------------------------------------------------------
------------------------------------------------------------
------------------------------------------------------------
------------------------------------------------------------
------------------------------------------------------------
------------------------------------------------------------
------------------------------------------------------------
------------------------------------------------------------
------------------------PEDRSAMHEALEQQ----------------------
------------------------------------------------------------
------------------------------------------------------------
------------------------------------------------------------
------------------------------------------------------------
------------------------------------------------------------
------------------------------------------------------------
------------------------------------------------------------
------------------------------------------------------------
------------------------------------------------------------
----------------------QISVSKAGINATLKSRCSLLGAANPKYGRFDQYEPIGE
QIDLEPALISRFDLIFTVTDSPDPEHDAKLADHILTTNYAGELNTQRTEMATSNFTQEQV
DEVTEEVAPVIDAELLRKYIAYAKRNCYPTMTDEARAAIREFYVDLRAKGADEDAPVPVT
ARKLEALVRLSEASARVRLSDTVEEEDATRIIEIVRSCLQDIGVDPETGQFDADVVETGT
SKSQRDRIKSVKELIETIAQEYDDEPGAPVDTILERAEE-AGMDADKAEKQIEKFRTKGE
IYEPKPGYVRTT-
[113] Halorubrum_sp._CBA1125
----MAQA-GNQ---DLTERFIQFYRNYYREEIGTLAQRYPNEQRSLYVEYDDLFQFDRD
LAEDFRTKPDQMREYAEEALRLYDLPADVSLGRAHVRIENLPE--NVDIRGIRVHDDHIG
TLVSVQGIVRKATDVRPKVTEAAFECQRCGTMTYIPQSDGGFQEPHECQGCERQGPFRVN
FDQSEFVDSQKLRIQESPEGLRGGETPQSIDVDIEDDITGEATPGDHVTAVGVLHIEQVE
QGNEKSAIFDLYMDGVSIAIEDEEFEDMDITEADRQEIVELSARDDIYEAMVGSIAPAIY
GYDEEKLAMILQLFSGVTKHLPDGSRIRGDLHMLLIGDPGTGK-----------------
------------------------------------------------------------
------------------------------------------------------------
------------------------------------------------------------
------------------------------------------------------------
------------------------------------------------------------
------------------------------------------------------------
------------------------------------------------------------
------------------------------------------------------------
------------------------------------SQMISYVENIAPRSVYTSGKGSSA
AGL---------------------------------------------------------
------------------------------------------------------------
------------------------------------------------------------
------------------------------------------------------------
------------------------------------------------------------
------------------------------------------------------------
------------------------------------------------------------
------------------------------------------------------------
------------------------------------------------------------
----TAAAVRDDFGDGQQWSLEAGALVLADKGIAAVDELDKMD-----------------
------------------------------------------------------------
------------------------------------------------------------
------------------------------------------------------------
------------------------------------------------------------
------------------------------------------------------------
------------------------------------------------------------
------------------------------------------------------------
------------------------------------------------------------
------------------------------------------------------------
------------------------------------------------------------
------------------------------------------------------------
------------------------SSDRSAMHEGLEQQ----------------------
------------------------------------------------------------
------------------------------------------------------------
------------------------------------------------------------
------------------------------------------------------------
------------------------------------------------------------
------------------------------------------------------------
------------------------------------------------------------
------------------------------------------------------------
------------------------------------------------------------
----------------------KISVSKAGINATLKARCSLLGAANPKYGRFDQYEPIGE
QIDLEPALISRFDLIFTVTDQPDPERDSRLAKHILKTNYAGELNTQRSELPTSEFTAQEV
ENVTEEVAPEIDADLLRKYIAYAKRNCYPTMTDEAKGIIEEFYVDLRAKGADEDAPVPVT
ARKLEALVRLAEASARLRLSDTVDRSDAERATDIVESCLQDIGVDPETGQFDADVVETGT
SKSQRDRIKNVKGLIADIEDEYEE------------------------------------
-------------
[114] Candidatus_Halobonum_tyrrellensis
----MSQA-ERG---ELDE-FLSFFRDYCADDIATLAQHYPKEKRSLYVDYDDVYNFEPD
LAERYLSRPGEMQEVAEEALRTYDLPVDISLGQAHVRLRNLPRENTIDIRAVRVSDDHIG
SLVAVQGIVRKATDVRPKIVEAAFECQRCGTMTYIPQNDSGFQEPHECQGCERQGPFRVN
NNESQFIDSQQLRVQESPEGLRGGETPQSIDVNLEDDICGRVTPGDHVTVVGRLEMEQVV
SGQEKTTVFDPYMEGVSLTIEDEEFEDMDITEADKKEIIELSNHDGIYEEMVGSVAPSIY
GYEQEKLAMILQLFSGVTKHLPDGSRIRGDLHMLLIGDPGTGK-----------------
------------------------------------------------------------
------------------------------------------------------------
------------------------------------------------------------
------------------------------------------------------------
------------------------------------------------------------
------------------------------------------------------------
------------------------------------------------------------
------------------------------------------------------------
------------------------------------SQMLSYIRNIAPRSVYTSGKGSSS
AGL---------------------------------------------------------
------------------------------------------------------------
------------------------------------------------------------
------------------------------------------------------------
------------------------------------------------------------
------------------------------------------------------------
------------------------------------------------------------
------------------------------------------------------------
------------------------------------------------------------
----TAAAVRDDFGDGQQWTLEAGALVLADKGIAAVDELDKMR-----------------
------------------------------------------------------------
------------------------------------------------------------
------------------------------------------------------------
------------------------------------------------------------
------------------------------------------------------------
------------------------------------------------------------
------------------------------------------------------------
------------------------------------------------------------
------------------------------------------------------------
------------------------------------------------------------
------------------------------------------------------------
------------------------PEDRSAMHEALEQQ----------------------
------------------------------------------------------------
------------------------------------------------------------
------------------------------------------------------------
------------------------------------------------------------
------------------------------------------------------------
------------------------------------------------------------
------------------------------------------------------------
------------------------------------------------------------
------------------------------------------------------------
----------------------QISVSKAGINATLKSRCSLLGAANPKYGRFDQYEPIGE
QIDLEPALISRFDLIFTVTDQPDPDHDAQLADHILTTNYAGELNTQREELPASNFSRDEV
EDVTEEVEPTIDPELLRKYIAYAKRNCYPTMTDEAKQAIRDFYVDLRARGADEDAPVPVT
ARKLEALVRLSEASARVRLSDYVEEEDAERVIEIVQSCLQDIGVDPETGQFDADVVETGT
SKSQRDRIKSLRELITTIADEYDDEPGAPVDQIIERADQ-VGMDGGKAEQELEKLRTRGE
IYEPQGGYVRTT-
[115] aC_Halobaculum_gomorrense_DSM_9297
----MSQV-SEG---QDVDAFLSFYRTYYADEIARLAQNYPKEQRSLYVEYDDLYTFDPD
LAERYLNRPGEMQEVAEEALRTYDLPVDISLGQAHVRLRNLPRENTIDIRGVRVSDDHIG
SMVAVQGIVRKATDVRPKITEAAFECQRCGTMTYIPQNDSGFQEPHECQGCERQGPFRVN
NNESKFIDSQQLRVQESPEGLRGGETPQSIDVNLEDDVCGQVTPGDHVTVVGRLEMEQVT
SGQEKTTVFDPYMEGVSVVIEDEEFEDMDITDEDKQEILELSTHENIYEEMVASVAPSIY
GYDQEKLSMILQLFSGVTKHLPDGSRIRGDLHMLLIGDPGTGKCVDGDTRVTLDDGRDVP
IRELVESNLDNPKPVDDGVWDGADFAVPSLGANGEIESRQATKVWKREAPEEMLRIRTNS
GRELQVTPSHPLFVRAG-ESQHAVRADELSEGTTIAAVSGPLTDGG--------------
------------------------------------------------------------
------------------------------------------------------------
---------------------------------AAAVRSS--------------------
------------------------------------------------------------
------------------------------------------------------------
-----------------------------------------ESASRSTSLRR------TW
ERVESIEHVEPAAEWVYDLEVDGTHSYVSNGIVSHNSQMLSYVQNIAPRSVYTSGKGSSA
AGL---------------------------------------------------------
------------------------------------------------------------
------------------------------------------------------------
------------------------------------------------------------
------------------------------------------------------------
------------------------------------------------------------
------------------------------------------------------------
------------------------------------------------------------
------------------------------------------------------------
----TAAAVRDDFGDGQQWTLEAGALVLADKGIAAVDELDKMD-----------------
------------------------------------------------------------
------------------------------------------------------------
------------------------------------------------------------
------------------------------------------------------------
------------------------------------------------------------
------------------------------------------------------------
------------------------------------------------------------
------------------------------------------------------------
------------------------------------------------------------
------------------------------------------------------------
------------------------------------------------------------
------------------------SNDRSAMHEALEQQSYHPRSEVFLADGRRVRIGEFV
DERMAARSDDVVAGVDCEILPIEDARVHSVDFETNETTKLPIDRVSRHKAPEEFVRVTFS
NGRDVLVTPEHPMFVDDGGAVGTVEAKDIDEGAFVPAPRKLPNSAKPVSLTDEPH-----
-----VGK-----ERDVTL--PEKLSGDLAEILGFLTAEGHSYAG-SAHEIGFSNQDERL
LARMDELMSRVFGFECT-------DTTNAAGTVTQ--RWVSTKLYRWLEENFPEFMHTAR
EKRIPSRVLGGSEEQIRRFLVGAFAGDGGVESEAMSFCTASEGLARDYADALAKLGIASR
IHHDTAEDSWKTYVMGDSTDRFVDAVV-------DPADDRHERAEEF---VDRSERTPRH
HDVLPTSAAREIRELRTLTGLGKTGRFRENLDEGYGVRVETVSEEIETLHERIGTVRETI
DHADDLGSI------------------------RSTVGWSGRQLAARLDGVPTSRIHYAE
KGGYDSETREDLAERAATAVHEAMVEAERRTETLADRCDLRYYRVTDVESVANAGEYETE
WVYDVTVEPTNTFVSSGVALHNSISISKAGINATLKSRCSLLGAANPKYGRFDQYESIGE
QIDLEPALISRFDLIFTVTDSPDPEHDAKLADHILTTNYAGELNTQRTEMATSNFTQEEV
DEVTEEVAPVIDAELLRKYIAYAKRNCYPTMTDEAKAAIREFYVDLRSKGADEDAPVPVT
ARKLEALVRLSEASARVRLSDTVQEEDATRVIEIVRSCLQDIGVDPETGQFDADVVETGT
SKSQRDRIKNIKELIQTLAEEYENEPGAPVDAIVERADE-VGMDAGKAEQELEKLRTRGE
IYEPQSGYVRTT-
[116] aBd_Haloferacaceae_archaeon_N1521
----MAQA-GNQ---DLTERFIQFYRGYYRDEIGKLAQRYPNEQRSLYIDYDDLYRFDRD
LAEDFRAKPDQLTEYAEEGLRLFDLPADVKLGNAHVRMRNLPG--TIDIRNIRVHDDHIG
TLIAVQGIVRKATDVRPKITEAAFECQRCGTMTYIPQADGGFQEPHECQGCERQGPFRIN
FDQSEFIDAQKIRVQESPEGLRGGETPQSIDINIEDDITGKVTPGDHVTVVGVLHIEQMS
DGQEKSALFDLYMDGVSITVEDEEFEDMDISEEDVTEIVELSSDPDIYEKMVASVAPSIY
GYDEEKLAMILQLFSGVTKHLPDGSRIRGDLHMLLIGDPGTGKCVSGDTAVTLADGRSAP
IGELVESNLTDPKPIDDGMWDDVAIEVPSLHTDGTIAPATATKVWKREAPDTMYRIRTEA
GRELDVTPSHPLFVPTA-GGHVACRADRLSVGDAIATAPVAIADG---------------
------------------------------------------------------------
------------------------------------------------------------
------------------------------------------------------------
-----------------------GTASVSIA-----------------------------
------------------------------------------------------------
------------------------------------DGGVASQSPAAPASR-----QIRW
DRIDSIDRYDPNEAWVYDLEIDGTHTYLTNEIVSHNSQMLSYIQNIAPRSVYTSGKGSSS
AGLCVTGDTLIHTDDGLRPIRELAHEHHPKPVDENVPAEAEYGLYTYNRDAG--SIDRRS
SSHVWRMPKKPCRRLETAHGKRLETSVNTPVLVCSDEGLEWRSMSDVESGDHVAVPKYDV
IDRSTPPVSDFLGLTTEKLKPTAESIEFLRRELTATFGTLRDAAAAIGLSEDFIYDSLSN
RHLPRDRLGRILAAIDADFDDIDIERAMVNHGDSIRIPTEFDEELLYLVGLVFGDGDIAI
DRRDGNRGMVRISNSDEEILNRAASIIESQFDKSVEIEHQDGRVPCIRIQSVTIARWFAN
LGMRTPKDE--LALDPRLTTAEHADAFLRGLFDADGSVCGRTDGGSSVQFSTISPALARQ
VQLMLETYGIRSRTRDRDRRGTYELDSGQTIETKAVQTHLAIYGRNLDGFADRIGFGASV
KSKALEEVV--------------DDADRRGEKLPIGSALEAVDIPAGSYHTNLTRGDNPS
RSRATAMCADLDLGEAHTIVEEAIDAQLRWDEVVSIEDTGRKEVYDLTVPETHNFVANGV
ITHNTAAAVRDDFGDGQQWTLEAGALVLADKGIAAVDELDKMRCVTGDTLVQRG-DGQSK
RIEAIAEEAATAGAIEELPN--GRTIRDVDF--DVWTMTEAGRLVRRSVTAVHEYNAPEE
LTAVTLESGESLTSTPDHPFFVFEDGERIERSAAALEAGDRVYVPEDRPTQSPAAATDGG
SVVIPESSGAP-VDRSETDQPED-P--HGDV--TCRRVASVTQIDTSTVGDRPDPKVYDL
TVEETHNF----------------------------------------------------
------------------------------------------------------------
------------------------------------------------------------
------------------------------------------------------------
------------------------------------------------------------
------------------------------------------------------------
------------------------------------------------------------
------------------------------------------------------------
---------------VANGMVVHNSEDRSAMHEALEQQ----------------------
------------------------------------------------------------
------------------------------------------------------------
------------------------------------------------------------
------------------------------------------------------------
------------------------------------------------------------
------------------------------------------------------------
------------------------------------------------------------
------------------------------------------------------------
------------------------------------------------------------
----------------------QISVSKAGINATLKSRCSLLGAANPKYGRFDRYEPIGE
QIDLEPALISRFDLIFTVTDQPDPDHDANLAEHILKTNYAGELNTQRERLTTSEFTQAQV
DEVTEEVAPEIDAELLRKYIAHAKRSCFPTMTDEAKEAIRDFYVDLRSKGADEDAPVPVT
ARKLEGLVRLSEASARIRLSDTVEPEDATRVIDIVRSCLQDIGVDPETGEFDADVVETGT
SKSQRDRIKNIKSLIADIEAEYEE--GAPIDEILERAGE-IGMDQTKAEKEIEKLRRKGE
VYEPTQDYLRTT-
[117] C_Halobellus_sp._Atlit38R
----MAQA-PQDSR-DLTDRFIQFYRKYYRDEIGKLAQQYPNEQRSLYIDYEDLYKFDTE
LAEDYKKKPDQIREYAEEALRLYDLPADVKLGRAHVRLAHLPE--TVDIRSIRVHDDHIG
RMIAVQGIVRKATDVRPKITEAAFECQRCGTMTYIPQSDSGFQEPHECQGCERQGPFHVD
FDQSEFIDAQKIRVQESPEGLRGGETPQSIDIDLEDDVTGEVTAGDHVTVTGVLHIEQQT
SGNEKTPIFDLYMDGVAVEIEDEEFEDMDITDEDVAEIVDLSNDPDIYEKMVGSVAPSIY
GYEQEKLAMILQLFSGVTKHLPDGSRIRGDLHMLLIGDPGTGK-----------------
------------------------------------------------------------
------------------------------------------------------------
------------------------------------------------------------
------------------------------------------------------------
------------------------------------------------------------
------------------------------------------------------------
------------------------------------------------------------
------------------------------------------------------------
------------------------------------SAMLQYIRNIAPRSVYTSGKGSSS
AGL---------------------------------------------------------
------------------------------------------------------------
------------------------------------------------------------
------------------------------------------------------------
------------------------------------------------------------
------------------------------------------------------------
------------------------------------------------------------
------------------------------------------------------------
------------------------------------------------------------
----TAAAVRDDFGDGQQWTLEAGALVLADKGIAAVDELDKMR-----------------
------------------------------------------------------------
------------------------------------------------------------
------------------------------------------------------------
------------------------------------------------------------
------------------------------------------------------------
------------------------------------------------------------
------------------------------------------------------------
------------------------------------------------------------
------------------------------------------------------------
------------------------------------------------------------
------------------------------------------------------------
------------------------SEDRSAMHEALEQQSYHPNSEVLLSDGRRVEIGPLV
DSMMDEREGDVVDGVDCEILPVEDVGVHTVDLDTNDTEKTSVDRVSRHEAPEEFVRVSFS
NGRSVLVTPEHPMFVDDDGAVGTVDAAAMSVGDFVPAPRKLPNSAAPRPLTDEEH-----
-----RGK-----ERDVDL--PDEMSPGLAELLGLLTAEGHSYSGGRTHEIGFSNQDDRH
LDRAAQLMADIFGLEST-------DAVNGAGTTTK--RWVSTKLYRWFESNFPGVMRKSR
DKRMPDAVLGASEEEIRRFLVGAFAGDGGVESEAMSFSTASEGLAADYADALAKLGIGSR
IHYDSAEDAWETYVMGDSTERFVSAVV-------DPADDRYEKAQAF---VERSNETERH
HDVLPTSAAREIRSLKRLLGVSLDGRFRPALDEGYGVQISAVQAEIESLRDRIETIRNGL
DSAATLAEA------------------------RDRIGWSGRQLAERLPDATTSAVHYAE
DGGYTAARRASLRTGALDAIAEALDEADERLDALESRCDLRYYRVTDVETVSNEGEHACE
WVYDVTVEPTNTFVSKGVVLHNSISVSKAGINATLKSRCSLLGAANPKYGRFDQYEPIGE
QIDLEPALISRFDLIFTVTDNPDPESDAELAEHIINTNYAGELHTQKSKVPSSEFTDGEV
ADATEEVTPVIDATLLRKYIAYAKRNCYPTMTDEAKEVIRDFYVDFRAKGADDDAPVPVT
ARKLEALVRLSEASARLRLSDTVEREDAVRVTEIVESCLRDIGMDPETGEFDADIVETGT
SKNQRDRIKDIKHLIEELEDEYEE--GAPVDEVIERAGGDLGLEESKAEDEIENLKRKGE
LYEPRQNYLRTT-
[118] C_Halobellus_rufus_CBA1103
----MAQA-PQDSR-DLTERFIQFYRKYYRDEIGTLAQKYPNEQRSLYVDYDDLYAFDTE
LAEDYRKKPDQIREYAEEALRLYDLPADVKLGRAHVRLTNLPE--TVDIRGIRVHDDHIG
RMIAVQGIVRKATDVRPKITEAAFECQRCGTMTYIPQADSGFQEPHECQGCERQGPFHVD
FDQSEFVDAQKVRVQESPEGLRGGETPQSIDVDLEDDVTGRVTAGDHVTVTGVLHIEQQT
SGNEKTPIFDLYMDGVAVEIEDEEFEDMDITDEDVAEIVDLSNEPDIYEKMVASVAPSIY
GYEQEKLAMILQLFSGVTKHLPDGSRTRGDLHMLLIGDPGTGK-----------------
------------------------------------------------------------
------------------------------------------------------------
------------------------------------------------------------
------------------------------------------------------------
------------------------------------------------------------
------------------------------------------------------------
------------------------------------------------------------
------------------------------------------------------------
------------------------------------SAMLQYIRNIAPRSVYTSGKGSSS
AGL---------------------------------------------------------
------------------------------------------------------------
------------------------------------------------------------
------------------------------------------------------------
------------------------------------------------------------
------------------------------------------------------------
------------------------------------------------------------
------------------------------------------------------------
------------------------------------------------------------
----TAAAVRDDFGDGQQWTLEAGALVLADKGIAAVDELDKMR-----------------
------------------------------------------------------------
------------------------------------------------------------
------------------------------------------------------------
------------------------------------------------------------
------------------------------------------------------------
------------------------------------------------------------
------------------------------------------------------------
------------------------------------------------------------
------------------------------------------------------------
------------------------------------------------------------
------------------------------------------------------------
------------------------SEDRSAMHEALEQQSYHPNSEILLSDGRRVEIGPFV
DSMMEERTEDVVDGIDCEILSVDDVGVHTVDLDTNDVEKTDVDRVSRHEAPDEFVRVSFS
NGRSVTVTPEHPMFVDASGEVGTVDASEISVGDFVPAPRKLPNSAAPMPLAEEAH-----
-----RGK-----ERDVDL--PTEMSPDLAEILGLLTAEGNSYSGGRTHEIGFSNQDGRL
LDRAARLMRDVFGLEST-------DAVNGAGTTTK--RWVSTKLYRWFESNFPEVMRKSP
EKRMPSAVLGASEEEIRRFLVGAFAGDGGVESEAMSFSTACHGLAEDYADALSKIGVASR
IHHDGCEDAWKTYVMGDSTEQFVEAVV-------DPADDRYEKARRF---VERSNATERH
HDVLPTSAAREIRSLKRLLGVPLDGRFRKALDEGYGIRISTVRSEIDELRDRLDTVRDGV
DSVSTLAEV------------------------REHVGWSGRQLAERLSETTTSAIHYAE
GGGYTAPKRESMCAEAVEAVEAAVDEAERRLDSLEARCDLRYYRVTDVETVPNEGEHACE
WVYDVTVEPTNTFVSQGVVLHNSISVSKAGINATLKSRCSLLGAANPKYGRFDQYEPIGE
QIDLEPALISRFDLIFTVTDNPDPESDAKLAEHIINTNYAGELHTQKTKVPSSEFTDEQV
ADATEEVTPAIDAELLRKYIAYAKRNCYPTMTDEAKEVIRDFYVDFRAKGADDDAPVPVT
ARKLEALVRLSEASARLRLSDTVEREDAVRVTEIVESCLRDIGMDPETGEFDADIVETGT
SKNQRDRIKDIKHLIEELEAEYEE--GAPVDEVIERAGSDLGLEESKAEDEIENLKRKGE
LYEPRQNYLRTT-
[119] BD_Halogeometricum_limi_CGMCC_1pt8711
----MAQA-PQDPDVDLTERFIQFYRKYYSDDIGRLAQRYPNEQRSLYVDYDDLFRFDED
LAEDYRKKPDQIREYAEEALRLYDLPVDVKLGRAHVRLRNLPE--SVDIRNIRVHDDHIG
RMVSVQGIVRKATDVRPKITEAAFECQRCGTMTYIPQTDSGFQEPHECQGCERQGPFHVD
FDQSEFVDSQKLRVQESPEGLRGGETPQSIDIDVEDDITGRVTAGDHVVVTGVLHIEQQT
SGQEKTPIFDLYMDGVAIEIEDEEFEDMDISEEDVAEIVELSNEEDIYDMMVGSVAPSIY
GYEQEKLAMILQLFSGVTKHLPDGSRIRGDLHMLLIGDPGTGK-----------------
------------------------------------------------------------
------------------------------------------------------------
------------------------------------------------------------
------------------------------------------------------------
------------------------------------------------------------
------------------------------------------------------------
------------------------------------------------------------
------------------------------------------------------------
------------------------------------SQMLSYIRHIAPRSVYTSGKGSSS
AGLCVTGDTRIHTEDGFREIRDLALDDHPDPVSADESAEKRVGLQTFDRTTG--TMAERQ
SSHVWRMPKKPCRRIETAHGKGLTTSENTPVLTCGEHGLEWVDASDVEPGQYVAVPKYGD
LDRSEVPVRTFLELTTEKVRLADDSVERLRSALCDRFGHLRAAASELDLSEDFVYDSLRN
RHVPLSKLDRILDAVELTRDDVDFDRAMLRHGDSIALPETFDEDLMYLLGLVFGDGDISL
DRRGGNRGLVRLSNGDEALLARAQTIFADKFDKRPEIERQEGRVPCIRVNSATIARLFAN
AGMQTPKVG--LELASELTTAAHADAFLRGFMDADGSVSARDGGGSSVLVSTISESLAEQ
VQLMLETYGVRARRRERDRRGTYELEDGRTIESKHVQHFVEMYGANIERYAAEIGFDVEA
KREALGRIT--------------NDAKRREERVPVGSALLATDGAGGDYHTNVTRDDDPG
RGRAREIIETVDLGPADADVREVVEADLRWDRVVDTESVGEKEVFDLTVPETHNFVGNGI
VTHNTAAAVRDDFGDGQQWTLEAGALVLADKGIAAVDELDKMRCVTGETLVHLA-DGRVV
RIGELAHEASEAGAVEALPN--GRTIRDVDA--EAWTMTEDGRVVERPVTAIHEYDAPDD
LTQVTLQSGERLTAVHDHPFFVFEDGERVEKPATDVAPGEWVYVPRHLS----QRATDGG
VAAADSPVETNDSTASADG---VDE--SDALSPA---FGA---------------VLGYL
SGDGNVYYDRE------AGVYGVRFTNKEEQLLSDFERACRDAFDATPIRPSSEKRNDG-
----VETVRLPGREYADAVVDAGMNLEVYDEKAFPTAVSASSTATKAAFVRAMADSEGTV
DTDTGNVKISSSSYELLAGIKSLLLEFDVTTQIQHRERDGKR-DLFVLAITAADSLRRFE
HHVGFTLSRKQSALEAVCESASGDRTVLDVIPNCGPLLSSLRDSLRLYVSECGLADATYC
NFENGDANVSLSCARTILRAFEHRASRAESDAASLAT--SCGWETLSTLRERYHVSQSEL
ANGT-TFSQQQVSNGWGTSDALQTVVTDRLHEIIESVAATNLEPFEQLVRGDVKWRRVES
VETVDSEYADDRIGVLTHELADHLGVETDAAVARARTLLDTE-PSAEEWGELRAELERHG
VSFADVARDLDVAASTVSRWFNGVVETDRFDDVAAVALARISTVRSEVRRLLDAIESRS-
EAKVYDLTVEGTHNFVANGMVVHNSEDRSAMHEALEQQ----------------------
------------------------------------------------------------
------------------------------------------------------------
------------------------------------------------------------
------------------------------------------------------------
------------------------------------------------------------
------------------------------------------------------------
------------------------------------------------------------
------------------------------------------------------------
------------------------------------------------------------
----------------------QISVSKAGINATLKSRCSLLGAANPKYGRFDQYEPIGE
QIDLEPALISRFDLIFTVTDDPDPETDAALADHILNTNYAGELHTQRTKIANSEFTEEEV
NSVTEEVAPAIDAELLRKYIAYSKRNCYPTMTDEAKQIIRDFYVNFRAKGADDDSPVPVT
ARKLEALVRLSEASARVRLSDKVMEEDAVRVTNIVESCLRDIGMDPETGEFDADIVETGT
SKNQRDRIKNLKQLISDIEDEYEE--GAPVEEVIARATTDLNLDETKAEQEIENLRRKGE
VYEPRTDHLRTT-
[120] C_Halogeometricum_rufum_CGMCC_1pt7736
----MAQA-PQDPDVDLTERFIQFYRKYYSDDIGRLAQRYPNEQRSLYVDYDDLFRFDED
LAEDYRKKPDQIREYAEEALRLYDLPVDVKLGRAHVRLRNLPD--SVDIRNIRVHDDHIG
RMVSVQGIVRKATDVRPKITEAAFECQRCGTMTYIPQTDSGFQEPHECQGCERQGPFHVD
FDQSEFVDSQKLRVQESPEGLRGGETPQSIDIDVEDDVTGKVTAGDHVTVTGVLHIEQQT
SGQEKTPIFDLYMDGVAIEIEDEEFEDMDISEEDVAEIVELSNEPDIYEKMVGSVAPSIY
GYEQEKLAMILQLFSGVTKHLPDGSRIRGDLHMLLIGDPGTGK-----------------
------------------------------------------------------------
------------------------------------------------------------
------------------------------------------------------------
------------------------------------------------------------
------------------------------------------------------------
------------------------------------------------------------
------------------------------------------------------------
------------------------------------------------------------
------------------------------------SAMLQYVRNIAPRSVYTSGKGSSS
AGL---------------------------------------------------------
------------------------------------------------------------
------------------------------------------------------------
------------------------------------------------------------
------------------------------------------------------------
------------------------------------------------------------
------------------------------------------------------------
------------------------------------------------------------
------------------------------------------------------------
----TAAAVRDDFGDGQQWTLEAGALVLADKGIAAVDELDKMR-----------------
------------------------------------------------------------
------------------------------------------------------------
------------------------------------------------------------
------------------------------------------------------------
------------------------------------------------------------
------------------------------------------------------------
------------------------------------------------------------
------------------------------------------------------------
------------------------------------------------------------
------------------------------------------------------------
------------------------------------------------------------
------------------------PEDRSAMHEGLEQQSYHPESEILLSDGRRAPIGPFV
DSLMDDRAEAVVDGVDCEILPVDDVGVHSVDLESNETEKIPVDRVSRHEAPDRFVRVTFS
NGRSVLVTPEHPMFVDEDGDVETVAAEEVTEGAFVPAPRKLPNSAEPRSLAPEPH-----
-----RTR-----ERDVRL--PESMSPALAELLGLLTAEGHSYAG-SSHEIGFSNQDERL
LDRVDRLMSKRFGLEST-------DVVGDCG-TTK--RWISTKLYRWFESNFPEFMRPST
EKRIPEAVLGASEEEIRRFLVGAFAGDGSVESESMAFATSCRGLAEDYADALLKIGVASR
IHYDEAEDSWKTYVMGDSTATFVDAVV-------DPADDRYERAEAF---ADRSTETKRH
HDVLPTSAAEELRSIKRLLGVSLTGRFRETIDEGYGVRVETVRSEVEALRSRIETVRADL
SSVATLADV------------------------RKAVGWSGRQLAERLDGVTTSTVHYAE
SGGYDDEKRRRLYDAAVESVRLALGEATDRLDELDARCDLRYYRVTDVETVPNDGEYECD
WVYDVTVEPTNTFVSQGVVLHNSISISKAGINATLKSRCSLLGAANPKYGRFDQYESIGE
QIDLEPALISRFDLIFTVTDSPDPETDAELAEHIINTNYAGELHTQRTKIANSEFTEDEV
NSVTEEVAPEIDAELLRKYIAYAKRNCYPTMTDEAKEVIRDFYVNFRAKGSDEDSPVPVT
ARKLEALVRLAEASARVRLSDTVTEDDAVRVTNIVESCLRDIGMDPETGEFDADIVETGT
SKNQRDRIKNLKQLISDIENEYEE--GAPVDEVVSRATTELNLDESKAEQEIENLRRKGE
VYEPRTDHLRTT-
[121] B_Halonotius_roseus
----MAQA-SNQ---ELTDRFIQFYRNYYRDEIGQLAQQYPNEKRSLYIDYDDLYQFDSD
LAEDYRSQPDQLQEYAEEALRLYDLPADVKLGNAHVRLRNLPD--SVDIRGIRVHDNHIG
KLVSVQGIVRKATDVRPKITDSAFECQRCGTMNYIPQQDGEFQEPHECQGCERQGPFRIN
FDQSEFIDAQKIRVQESPEGLRGGETPQSIDMNVEDDITGKVTPGDHVTAVGVLHIEQMS
EGNEKSSLFDLYMDGVSITVEDEEFEDMDIEQDDIETIITLSNEDDIYDQMVGSVAPAIY
GYEEEKLAMILQLFSGVTKNLPDGSRIRGDLHMLLIGDPGTGK-----------------
------------------------------------------------------------
------------------------------------------------------------
------------------------------------------------------------
------------------------------------------------------------
------------------------------------------------------------
------------------------------------------------------------
------------------------------------------------------------
------------------------------------------------------------
------------------------------------SQMLSYIENIAPRSVYTSGKGSSS
AGLCVTGDTLVHTNEGFRQIQDLVTSELPDPVSDETAVEKEVGLQTFDRETG--EMKSDT
SSHAWRMPKKECRRLETAHGKELEASRSTPVLTCGSDGMEWIEISAVEPGEYVAVPRYAD
LDRSEIDVREFLELTTEKVRLADETVAFLREELTAEFGSLRDAAAALDLSENFIYLHLKN
RHVPLDKLDRMLNAVGATREDATIERAMLRHGDSITIPETFDEDLMYLLGLVFGDGDISL
NRRDGNRGMVRISNSDTQLLERAADIFETKFDKRPDIERQADKVPCIRANSATIARLFAN
AGMQTPKDG--LALDPRLTTAEHADAFLRGLMDADGSVSARNDGGSSVLMSTISDDLAEQ
VQLMLETYGVRAQTRERDRRGTYELANGGTIESKHVQHHIEIYGADIDRYAGNIGFASTA
KAEALQEIV--------------STERRQRETMPVGSTLAPAEGSAGEYYMNIHRGDNPG
RARARSMLQDIDLGPAEPLVREVVNAELRWDEVVAVENTGEKEVFDLTVPETHNFVGNGL
VTHNTAAAVQDDFGDGQQWTLEAGALVLADKGIAAVDELDKMA-----------------
------------------------------------------------------------
------------------------------------------------------------
------------------------------------------------------------
------------------------------------------------------------
------------------------------------------------------------
------------------------------------------------------------
------------------------------------------------------------
------------------------------------------------------------
------------------------------------------------------------
------------------------------------------------------------
------------------------------------------------------------
------------------------SDDRSAMHEALEQQ----------------------
------------------------------------------------------------
------------------------------------------------------------
------------------------------------------------------------
------------------------------------------------------------
------------------------------------------------------------
------------------------------------------------------------
------------------------------------------------------------
------------------------------------------------------------
------------------------------------------------------------
----------------------KISISKAGINATLKSRCSLLGAANPKYGRFDQYEPIGE
QIDLEPALISRFDLIFTVTDQPDPEHDGKLADHILKTNYAGELNTQRDRIATSEFTQQQV
DDVTEEVAPVIDAELLRKYVAHAKRSCFPTMTDEAKATIREFYVDLRSKGADEDAPIPVT
ARKLEALVRLAEASARVRLSDTVEAEDAERSVDIVRSCLQDIGVDPETGQFDADVVETGT
SKTQRDRIKNIKGLITDIEEEFEE--GAPIEEVLDRADE-IGMDASKAEDEIEKLRRKGE
VYEPKQDHLRTT-
[122] adC_Haloplanus_natans_DSM_17983
----MAQSSPNQ---ELVDRFVRFYRNYYRDAISRLAQRYPNEQRSLHVDYDDLYQFDQD
LAEDYLSQPDQLEDFAEEALRVYDLPADVSLGQAHVRLRNLPE--SVDIRSIRVHDNHVG
RMIAVSGIVRKATDVRPKITEAAFECQRCGTMTYIPQSDGGFQEPHECQGCERQGPFRVN
YDQSEFVDSQKLRVQESPEGLRGGETPQSIDIDIEDDITGKVTAGDHVTVTGVLHIDQVT
EGNEKSQLFDLYMDGVSVEIEDEQFEDMEISEADKRDIIELSNHPDIYEEMVASVAPSIY
GYDEEKLSMILQLFSGVTKHLPDGSRIRGDLHMLLIGDPGTGKCQKFDTNVVLGDGTERK
LGELVESRLENPVLVDDGVYQSVDFPVQTVTADGTITRGRATKVWKREAPDRMYRIRTES
GREVEVTPSHPLFVSET-GCLDATRADELEVGDRIAARRSGVADG---------------
------------------------------------------------------------
------------------------------------------------------------
------------------------------------------------------------
-------------------VRNESTTPTSAVP----------------------------
------------------------------------------------------------
------------------------------------DGG--STAAGGGGIR----DDTHW
DRIESIERVAPDYDWVYDLEVEDTHTYLGNGIVSHNSQLLSYIRNIAPRSVYTSGKGSSS
AGL---------------------------------------------------------
------------------------------------------------------------
------------------------------------------------------------
------------------------------------------------------------
------------------------------------------------------------
------------------------------------------------------------
------------------------------------------------------------
------------------------------------------------------------
------------------------------------------------------------
----TAAAVRDDFGEGQQWSLEAGALVLADQGIAAVDELDKMRCVTGDTIVHLA-DGSIR
RIEELARDAAETGTVEELDN--GRTIRDVDL--DAWTMTDDGRIVSRPVTAVHEYEAPTE
LSEVRLETGERLTATDDHPFFVFEDGERVERAASDLSSGDWVYVPRAVP----QSATDGG
VNAFDAEATPDGVTPGELP---SAD--DGGEDVDFRRVAS---------------TKAVV
AHDHDHVYD-------------LTVDGT-------------HNFVA--------------
------------------------------------------------------------
------------------------------------------------------------
------------------------------------------------------------
------------------------------------------------------------
------------------------------------------------------------
------------------------------------------------------------
------------------------------------------------------------
-----------------NGMVVHNSEDRSAMHQALEQQSYHPSSEILLANGRRVEIGEFV
DGAMADRPDEVVDGVNCDILPVDGVGVHSIDFETNEVEKQPVDRVSRHEAPDEFVRVTFS
NGRSVLVTPEHPMFVERDGETTTVDASDVETGSFVPAPRKLPNSTAGVSLDGEPH-----
-----RGK-----EKDIDL--PDELTPDLAEILGLLVAEGHSYAG-SSHEIGFSNQDEQL
LDRMERLMDDVFGMTSS-------DTTNAAGTVTQ--QYTSTKLYRWFESNVPEVMPTAR
GKRIPAAVLGASEEVIRRFLVGAFAGDGGVESEAMSFSTASAGLAEDYADALAKLGVASR
IHHDVAEDSWKTYVMGDSTARFVDAVV-------EPADDRYAKAREF---VDRSEATKRH
HDVVPPSAAAEIRSLRRLLGLRLTGELKPNLDEGYGVQIETVERHVETLRDRAQAIRSTL
DEADTLADV------------------------RAAADWSGRQLADRLDGETTSAVHYAE
DGGYDAERRAALATAARDAVSDALDDAATRLDALEERCTLRYYRVADVETIPNEGEYACD
YVYDVTVEPTNTFVSQGVALHNSISISKAGINATLKSRCSLLGAANPKYGRFDQYEPIGE
QIDLEPALISRFDLIFTVTDQPDPEEDAALAEHILRTNYAGELNTQRTKVANSNHSAEEV
EAVTDTVDPEIDPDLLRKYIAYAKRTCFPTMTDEAKEAIRDFYVDLRAKGADEDAPVPVT
ARKLEALVRLAEASARVRLSDTVEREDADRVIDIVRSCLQDIGVDPETGEFDADVIETGT
SKSQRDRIKSIKDVIETVDAEYEKEAGAPLEAIVERAEA-EGIEESKVMDQIEQLRRKGD
LYSPKTDQYKVV-
[123] aD_Haloplanus_sp._CBA1112
----MAQSSPNQ---ELVDRFVRFYRNYYRDAISQLAQRYPNEQRSLHVDYDDLYQFDQD
LADDYLSQPDQIGDFAEEALRVYDLPADVSLGQAHVRLRNLPD--NVDIRSIRVHDNHVG
RMIAVSGIVRKATDVRPKITEAAFECQRCGTMTYIPQSDGGFQEPHECQGCERQGPFRVN
FDQSEFVDSQKLRVQESPEGLRGGETPQSIDIDIEDDITGKVTAGDHVTVTGVLHIDQVT
EGNEKSQLFDLYMDGVSVEIEDEQFEDMEISEADKREIIELSNHPDIYGEMVASVAPSIY
GYDEEKLAMILQLFAGVTKTLPDGSRIRGDLHMLLIGDPGTGKCQKFDTNVVLGDGTERQ
LGELVESRLENPVPVDDGVYQSVDFPVRTVTASGKITRGQATKVWKRDAPDRMYRIRTKF
GREVEVTPSHPLFVPGD-GRMDATRADKLEVGDRIAARRSGVIDG---------------
------------------------------------------------------------
------------------------------------------------------------
------------------------------------------------------------
-------------------VGNESTTPTSPVP----------------------------
------------------------------------------------------------
------------------------------------DGGS-TAADGME-----IHDDIRW
DHIESIEPVAPDYDWVYDLEVAGTHTYLGNGIVSHNSQMLSYIRNIAPRSVYTSGKGSSS
AGL---------------------------------------------------------
------------------------------------------------------------
------------------------------------------------------------
------------------------------------------------------------
------------------------------------------------------------
------------------------------------------------------------
------------------------------------------------------------
------------------------------------------------------------
------------------------------------------------------------
----TAAAVRDDFGEGQQWSLEAGALVLADQGIAAVDELDKMRCVTGDTLVHLA-DGTVQ
RIEEVARDAAATGTIEELDN--GRTIRDVDV--DAWTMTDDGRIVSRPVTAIHEYVAPEQ
LTEVRLETGERLTSTADHPFFVFEDGKRVERAASDLSSGDWVYVPREVP----QSATDGG
SLTSRPESGEDPIAEHE-----------ESISP---ALGA---------------ILGYL
SGDGNVFYDRD------HGSYGIRFTNAEEELLSDFERVCGEAFDADPIRAPSEQRADG-
----VETIRLCGREYADAVLDAGMNLKTYDRKAFPDGVSGASRRSKATFVRALADSEGNV
DTETGNVRIFSASYELLLGTKQLLLEFGVSSQIQTRERDDSR-DVYVLAITAADSLEAFA
RHIGFVLDRKASALETVRESAVGNRTILDVIPSCGGLLAELRDTLRLYQSECGIESPTYC
DFENGNANVSLRLGWKILDAFEQRRAMASEDLAELDS--NPEWETLSALQDRYHVSQSEL
ASRMDGVTQQVISSNWQTDTSLRPRIADALRDVLRNVARTDLTPFRELLEGDVKWRRVAD
VATTVGDEDDDRIERLEHELADELGCDKDEAVEHARRLLAAD-PDPETWSEIRELAAQYG
ISLTLLADDLDVDASTLSRWTRGVVETGRFDDVRTVALDRIEGVRRDLREIIGEITEREA
PPRVYDLTVDGTHNFVANGMVVHNSEDRSAMHQALEQQ----------------------
------------------------------------------------------------
------------------------------------------------------------
------------------------------------------------------------
------------------------------------------------------------
------------------------------------------------------------
------------------------------------------------------------
------------------------------------------------------------
------------------------------------------------------------
------------------------------------------------------------
----------------------EISISKAGINATLKSRCSLLGAANPKYGRFDQYEPIGE
QIDLEPALISRFDLIFTVTDQPDPDEDAALAEHILRTNYAGELETQRTKVANSNHSAEEV
ASVTDTVEPAINPDLLRKYIAYAKRTCFPTMTDAAKEAIRDFYVDLRAKGADEDAPVPVT
ARKLEALVRLAEASARVRLSDTVESEDATRATDIVRSCLQDIGVDPETGEFDADVIETGT
SKSQRDRIKSIKDVIETVDAEYEREAGAPLEAIVERAEA-EGIEESKVMDQIEQLRRKGD
LYSPKTDQYKVV-
[124] aD_Haloplanus_sp._CBA1113
----MAQSSPNQ---ELVDRFVRFYRNYYRDAISQLAQRYPNEQRSLHVDYDDLYQFDQD
LADDYLSQPDQIGDFAEEALRVYDLPADVSLGQAHVRLRNLPD--NVDIRSIRVHDNHVG
RMIAVSGIVRKATDVRPKITEAAFECQRCGTMTYIPQSDGGFQEPHECQGCERQGPFRVN
FDQSEFVDSQKLRVQESPEGLRGGETPQSIDIDIEDDITGKVTAGDHVTVTGVLHIDQVT
EGNEKSQLFDLYMDGVSVEIEDEQFEDMEISEADKREIIELSNHPDIYGEMVASVAPSIY
GYDEEKLAMILQLFAGVTKTLPDGSRIRGDLHMLLIGDPGTGKCQKFDTNVVLGDGTERQ
LGELVESRLENPVPVDDGVYQSVDFPVRTVTASGKITRGQATKVWKRDAPDRMYRIRTKF
GREVEVTPSHPLFVPGD-GRMDATRVDKLEVGDRIAARRSGVIDG---------------
------------------------------------------------------------
------------------------------------------------------------
------------------------------------------------------------
-------------------VGNESTTPTSPVP----------------------------
------------------------------------------------------------
------------------------------------DGGS-TAADGME-----IHDDIRW
DHIESIEPVAPDYDWVYDLEVAGTHTYLGNGIVSHNSQMLSYIRNIAPRSVYTSGKGSSS
AGL---------------------------------------------------------
------------------------------------------------------------
------------------------------------------------------------
------------------------------------------------------------
------------------------------------------------------------
------------------------------------------------------------
------------------------------------------------------------
------------------------------------------------------------
------------------------------------------------------------
----TAAAVRDDFGEGQQWSLEAGALVLADQGIAAVDELDKMRCVTGDTLVHLA-DGTVQ
RIEEVARDAAATGTIEELDN--GRTIRDVDV--DAWTMTDDGRIVSRPVTAIHEYVAPEQ
LTEVRLETGERLTSTADHPFFVFEDGKRVERAASDLSSGDWVYVPREVP----QSATDGG
SLTSRPESGEDPIAEHE-----------ESISP---ALGA---------------ILGYL
SGDGNVFYDRD------HGSYGIRFTNAEEELLSDFERVCGEAFDADPIRAPSEQRADG-
----VETIRLCGREYADAVLDAGMNLKTYDRKAFPDGVSGASRRSKATFVRALADSEGNV
DTETGNVRIFSASYELLLGTKQLLLEFGVSSQIQTRERDDSR-DVYVLAITAADSLEAFA
RHIGFVLDRKASALETVRESAVGNRTILDVIPSCGGLLAELRDTLRLYQSECGIESPTYC
DFENGNANVSLRLGWKILDAFEQRRAMASEDLAELDS--NPEWETLSALQDRYHVSQSEL
ASRMDGVTQQVISSNWQTDTSLRPRIADALRDVLRNVARTDLTPFRELLEGDVKWRRVAD
VATTVGDEDDDRIERLEHELADELGCDKDEAVEHARRLLAAD-PDPETWSEIRELAAQYG
ISLTLLADDLDVDASTLSRWTRGVVETGRFDDVRTVALDRIEGVRRDLREIIGEITEREA
PPRVYDLTVDGTHNFVANGMVVHNSEDRSAMHQALEQQ----------------------
------------------------------------------------------------
------------------------------------------------------------
------------------------------------------------------------
------------------------------------------------------------
------------------------------------------------------------
------------------------------------------------------------
------------------------------------------------------------
------------------------------------------------------------
------------------------------------------------------------
----------------------EISISKAGINATLKSRCSLLGAANPKYGRFDQYEPIGE
QIDLEPALISRFDLIFTVTDQPDPDKDAALAEHILRTNYAGELETQRTKVANSNHSAEEV
ASVTDTVEPAINPDLLRKYIAYAKRTCFPTMTDAAKEAIRDFYVDLRAKGADEDAPVPVT
ARKLEALVRLAEASARVRLSDTVESEDATRATDIVRSCLQDIGVDPETGEFDADVIETGT
SKSQRDRIKSIKDVIETVDAEYEKEAGAPLEAIVERAEA-EGIEESKVMDQIEQLRRKGD
LYSPKTDQYKVV-
[125] aD_Halorubrum_ezzemoulense_LD3
----MAQA-GTQ---DLTERFIQFYRNYYREEIGQLAQRYPNEQRSLYVSYDDLFQFDRD
LAEDFLNKPEQMREYAEEALRLYDLPADVSLGRAHVRIEDLPD--SVDIRGIRVHDDHIG
KLVSIQGIVRKATDVRPKVTEAAFECQRCGTMTYIPQSDGGFQEPHECQGCERQGPFRVN
FDQSEFVDSQKLRIQESPEGLRGGETPQSLDVDIVDDITGKVSPGDHVTCVGILHIEQVE
QGNEKSAIFDLYMDGVSIAIEDEEFEDMDITEADKRDIIELSERDDIYEAMVGSIAPAIY
GYEEEKLAMILQLFSGVTKHLPDGSRIRGDLHMLLIGDPGTGKCLKFDTNVTLADGREVP
IGDLVEDNLDDPKPIDDGVFDEVDFEVPSLQSDGTIGSARATKVWKREAPETMYRVETAS
GMELEVTPSHPLFVQTG-AGHVPRRADELDVGDRVAVASRAATDGG--------------
------------------------------------------------------------
------------------------------------------------------------
------------------------------------------------------------
-------------------IAVSGSQNTSVVE----------------------------
------------------------------------------------------------
--------------------------------------------------------EVRG
DSIESIERVESDEDWVYDLEVERTHNYVSNGVVSHNSQMISYVENIAPRSVYTSGKGSSA
AGL---------------------------------------------------------
------------------------------------------------------------
------------------------------------------------------------
------------------------------------------------------------
------------------------------------------------------------
------------------------------------------------------------
------------------------------------------------------------
------------------------------------------------------------
------------------------------------------------------------
----TAAAVRDDFGDGQQWSLEAGALVLADKGIAAVDELDKMDCVTGDALVSLA-DGRVE
RIDELAREAAEDGDVEELSN--GRHIRDVDL--DVWSMDEDGNLVERSVSAVHEYDAPSE
LTRVTTETGESLTATADHPFFVLDDGERVEREAAALDGGDWVYVPREIP----TKAADGG
AVAASGGNGPAAE-PGDGES----------VDAA---MAS---------------VLGYL
SGDGNVYYDRD------EGVYGIRFTNTDDDLLDDFERAAREAFDAEPVRPPSERRDGG-
----VETVRVTGKEHADAVLNAGMNLGRYDEKCFPTPVSTGSRAAKAAFVRALADSEGHV
DESAGNVRIASASRDLLRGTRNLLLGFGVSSQLQYRERDGGR-DVYYLTVTDADSLAAFR
RFVGFTATRKAEALDRVVDSADGGRTILDVVPEVGDALARSRESLRLHQRECGLDAVTYH
DFESGTANVSLHRADRILSAFEDRRERATEDVDALDA--TAAWETLSELRHRYHVSQSEL
AEGT-ALSQQQISREWGERDEVRRTVTERLREILTGVGETDLDDLREFVRGDVKWRRVES
VETVPPESTEHRGEVLRQRLADVIEGPVETAEERARDLLDRG-PVGETRSELSAALDAYG
VGQSDVASRLDVTQATVSRWLSGAVETDRLDDVREAVVEEVNAVKAELRSILARIEDGE-
RPRVYDLTVEETHNFVANGLVVHNSSDRSAMHEGLEQQ----------------------
------------------------------------------------------------
------------------------------------------------------------
------------------------------------------------------------
------------------------------------------------------------
------------------------------------------------------------
------------------------------------------------------------
------------------------------------------------------------
------------------------------------------------------------
------------------------------------------------------------
----------------------KISVSKAGINATLKARCSLLGAANPKYGRFDQYEPIGE
QIDLEPALISRFDLIFTVTDSPDPEHDSRLAKHIIKTNYAGELNTQREELASSEFTSEQV
AEVTEEVAPEIDSELLRKYIAHAKRSCFPTMTEEAKEVIEEFYVDLRSKGADEDAPVPVT
ARKLEAMVRLSEASARVRLSDTVEREDADRATDIVESCLKDIGVDPETGQFDADVVETGT
SKSQRDRIKNIKGLIADIEEEYQE--GAPVEEVLDRAGEI-GMDQGKAEGEIEKLRTKGE
VYEPKQGHLRTT-
[126] AD_Halorubrum_tropicale_5
----MAQA-GTQ---DLTERFIQFYRNYYREEIGQLAQRYPNEQRSLYVSYDDLFQFDRD
LAEDFLNKPEQMREYAEEALRLYDLPADVSLGRAHVRIEDLPE--SVDIRGIRVHDDHIG
KLVSIQGIVRKATDVRPKVTEAAFECQRCGTMTYIPQSDGGFQEPHECQGCERQGPFRVN
FDQSEFVDSQKLRIQESPEGLRGGETPQSLDVDIIDDITGEVSPGDHVTCVGVLHIEQVE
QGNEKSAIFDLYMDGVSIAIEDEEFEDMDITDADKRDIIELSERDDIYEAMVGSIAPAIY
GYEEEKLAMILQLFSGVTKHLPDGSRIRGDLHMLLIGDPGTGKCQKYDTEVTLADGTERA
IGDIVESNLEDPIEVDDGVYEPVNVDVQTVTESGAVETGTATKVWKREAPDRMYRISMAS
GREVEVTPSHPLFKQLN-RGLSPQRADQLSEGDLIAVPGNIDADWDDSLDVSFQQVEAYN
ANSFTPPTRIDPTLARLLSYIIAEGHTYL-SGSSAATEVTNVDDEILADVENCFRELGVR
WSRLEKRDHETAEIVRCSSLEFVRFLRGIEPAILKNTEDQLVPDCLKRASPENKKGFLQA
YVDSEGTVSAKEREITVSSMSRELLAGVQTLLLAFGIRSHLRERHNDSYRLRISGRDFVK
YVDEIGFVTNRKATASNAFDDVPENTNTDVIPGL-SDDLRRIREALALSQFDIGLPRPTY
QHYERGDRNPSRSSLRAVVDAFETRLNWLRERRGELLDGNWQAVETLREELNISQKMLSE
GMDVSQTAISYYERNDVAPDGGQVADAKGVILDRL-DEAL-SVAQDVSELDRLCANDVHW
DRIESIESVDPSYEWVYDLEVADTHTYLGNGVVSHNSQMISYVENIAPRSVYTSGKGSSA
AGL---------------------------------------------------------
------------------------------------------------------------
------------------------------------------------------------
------------------------------------------------------------
------------------------------------------------------------
------------------------------------------------------------
------------------------------------------------------------
------------------------------------------------------------
------------------------------------------------------------
----TAAAVRDDFGDGQQWSLEAGALVLADKGIAAVDELDKMDCVTGDALVSLA-DGRVE
RIGELAREAAEDGEVEELSN--GRRIRDVDL--DVWSMNEDGNLVERSVSAVHEYDVPSE
LTRVTTETGESLTATADHPFFVLDDGERVEREAAALNDGDWVYVPREIP----TRAADGG
AVAASGGGGPATE-PGDGPTVD-----ADGVDPA---TAS---------------VLGYL
SGDGNVYYDRD------EGVYGVRFTNTDDELLNDFERAARAAFDAEPVRPPSERRDDG-
----VETVRVAGKEHADAVLDAGMNLGRYDEKCFPTAVTTGSRAAKAAFVRALADSEGHV
DESAGNVRIASASRDLLRGTKNLLLQFGVSSQLQHRERDGGR-DVYYLTVTDADSLAAFR
RYVGFTATRKAEALDRVVDAADGDRTILDVVPEVDDVLARCRDSLRLHQSECGIGAVTYH
DFETGSANVSLHRAERILAAFEGRRERAADDRGALDA--TPTWETLSELRSRYHVSQSEL
AEGT-TLSQQQVSREWGESDEVRRTVAARLREVLTDVAETDLGDLREFVRGDVKWRRVES
VETVPPGSVEHRGEVLRQRLADVVGGPADTAEERARDLLDRG-PVGETRAALSAALDAYG
VSQADVASELDVSQATVSRWLSGTVETDHLDDLREAVVEEVGAVKAELRSILSRIDDGE-
RPRVYDLTVEGTHNFVANGLVVHNSSDRSAMHEGLEQQ----------------------
------------------------------------------------------------
------------------------------------------------------------
------------------------------------------------------------
------------------------------------------------------------
------------------------------------------------------------
------------------------------------------------------------
------------------------------------------------------------
------------------------------------------------------------
------------------------------------------------------------
----------------------KISVSKAGINATLKARCSLLGAANPKYGRFDQYEPIGE
QIDLEPALISRFDLIFTVTDSPDPEHDSRLAQHILKTNYAGELNTQRAEVPSSEFTAEEV
DSVTEEVAPEIDAELLRKYIAHAKRNCYPTMTDEAKDIIEEFYVDLRSKGADEDAPVPVT
ARKLEALVRLSEASARVRLSDTVEREDADRATDIVESCLKDIGVDPETGQFDADVVETGT
SKSQRDRIKNIKGLIADIEEEYEE--GAPVDEVLDRADEI-GMDPGKAEQEIEKLRTKGE
VYEPKQGHLRTT-
[127] 'D_Halorubrum_sp._Atlit-26R'
----MAQA-GTQ---DLTERFIQFYRNYYREEIGQLAQRYPNEQRSLYVSYDDLFQFDRD
LAEDFLNKPEQMREYAEEALRLYDLPADVSLGRAHVRIEDLPE--SVDIRGIRVHDDHIG
KLVSIQGIVRKATDVRPKVTEAAFECQRCGTMTYIPQSDGGFQEPHECQGCERQGPFRVN
FDQSEFVDSQKLRIQESPEGLRGGETPQSIDVDIVDDITGEVSPGDHVTCVGVLHIEQVE
QGNEKSAIFDLYMDGVSIAIEDEEFEDMDITEADKRDIIELSERDDIYEAMVGSIAPAIY
GYEEEKLAMILQLFSGVTKHLPDGSRIRGDLHMLLIGDPGTGK-----------------
------------------------------------------------------------
------------------------------------------------------------
------------------------------------------------------------
------------------------------------------------------------
------------------------------------------------------------
------------------------------------------------------------
------------------------------------------------------------
------------------------------------------------------------
------------------------------------SQMISYVENIAPRSVYTSGKGSSA
AGL---------------------------------------------------------
------------------------------------------------------------
------------------------------------------------------------
------------------------------------------------------------
------------------------------------------------------------
------------------------------------------------------------
------------------------------------------------------------
------------------------------------------------------------
------------------------------------------------------------
----TAAAVRDDFGDGQQWSLEAGALVLADKGIAAVDELDKMDCVTGDTLVSLA-DGRVE
RIDELSREAAEDGDVEELSN--GRRVRDVDL--DVWSMDEDGNLVERSVSAVHEYDAPSE
LTRVTTETGESLTATADHPFFVLDDGERVEREAAALDDGDWVYVPREIP----TKAADGG
AVAASGGDGPTTE-PVDSEGID-----ADGVDAA---MAS---------------VLGYL
SGDGNVYYDRD------EGVYGVRFTNADDELLDDFERAARAAFDAEPTRPPSEQRDDG-
[truncated: 24,500 more chars]
